# Supplementary material for: Bridging trust gaps: Stakeholder perspectives on AI adoption in the United Kingdom NHS primary care
Source: Digit Health. 2025 Nov 27;11:20552076251386706. doi: 10.1177/20552076251386706 (PMC12660648; doi:10.1177/20552076251386706)
Supplement: sj-xlsx-1-dhj-10.1177_20552076251386706 - Supplemental material for Bridging trust gaps: Stakeholder perspectives on AI adoption in the United Kingdom NHS primary care [file sj-xlsx-1-dhj-10.1177_20552076251386706.xlsx]

## Sheet: survey data
PID	4. By clicking "Yes, I consent", you freely consent to take part in this survey, and you confirm that you have read, fully understood and agreed to all of the above statements.	level	5.a. What best describes your job role?	5.a.i. If you selected Other, please specify:	6. Have you ever used AI for any purpose?	6.a. Please can you describe what you have previously used AI for?	7. Do you currently use AI?	7.a. How long have you been using AI?	7.b. Please can you describe what you are currently using AI for?	8. On a scale of 1 to 5 (where 5 is good understanding and 1 is no understanding), how would you rate your understanding of what AI is?	9. Are you aware of any AI-based systems being used in primary care?	9.a. Please can you describe what AI is used for?	10. If there is a plan to introduce AI in primary care, on a scale of 1 to 5 (where 5 is strongly agree and 1 is strongly disagree) to what extent do you agree with the following statements?	10.1. I would find AI useful in my job role.	10.2. I would find AI easy to use in my job role.	10.3. I would feel confident using AI in my job role.	10.4. I would enjoy using AI in my job role.	10.5. If I had an opportunity, I would definitely use AI in my job role.	11. Thinking about the potential enablers of the acceptance of AI within primary care, on a scale of 1 to 5 (where 5 is strongly agree and 1 is strongly disagree) to what extent do you agree with the following statements.	11.1. Using AI has the potential to reduce costs in primary care.	11.2. Using AI would increase efficiency in primary care.	11.3. Using AI would be seen as a key skill within primary care.	11.4. Using AI would improve my chances of promotion.	12. Please could you state what else could be an enabler to the acceptance of AI within primary care?	13. Thinking about the barriers and risks to the acceptance of AI within primary care, on a scale of 1 to 5 (where 5 is strongly agree and 1 is strongly disagree) to what extent do you agree with the following statements?	13.1. I would need specialised training to learn how to use AI.	13.2. Increased data produced by AI would reduce productivity in primary care.	13.3. Decisions made by AI would need to be justifiable.	13.4. AI that automates work processes could deskill the workforce in primary care.	13.5. AI would be expensive to introduce (eg cost of technical infrastructure, training costs...etc.)	13.6. AI would need to demonstrate savings for primary care acceptance.	13.7. AI would not always give accurate decisions.	13.8. AI would put sensitive information that primary care manages at risk.	13.9. AI would not always make fair decisions.	13.10. Decisions made by AI may not always be understandable.	13.11. AI could be misused.	13.a. Could you please describe what else could be a barrier or risk to the acceptance of AI within primary care?	14. On a scale of 1 to 5 (5 being strongly agree and 1 being strongly disagree) to what extent do you agree with the following statements?	14.1. I have influence on whether AI will be introduced within my workplace.	14.2. My managers would want me to use AI.	14.3. My colleagues think we should use AI in the workplace.	14.4. I would only use AI if other stakeholders were already using it.	16. On a scale of 1 to 5 (where 5 is fully trust and 1 is fully mistrust) could you rate your trust in AI systems in general?	17. Thinking about your job role, on a scale of 1 to 5 (5 being strongly agree and 1 being strongly disagree) to what extent do you agree with the following statement? I would trust decisions made by AI as much as I would trust decisions made by humans.	18. As part of your job role, on a scale of 1 to 5 (where 5 is very important and 1 is very unimportant) to what extent do you think the following features are important for AI to be accepted in primary care?	18.1. AI systems should make the same decisions under the same conditions at different times.	18.2. AI systems should comply with primary care policies and regulations	18.3. AI systems should comply with ethical and moral standards / frameworks.	18.4. AI systems should use appropriate methods to reach their decisions (e.g. not be biased towards a group of the population)
P4	Yes, I consent	1	Local authority (e.g. NHS trusts, Health Boards ...etc.)		Yes	Machine learning / data analytics	Yes	1-5 years	Machine learning / data analytics	2 (minimal understanding)	No			4 (Agree)	2 (Disagree)	2 (Disagree)	4 (Agree)	4 (Agree)		4 (Agree)	4 (Agree)	3 (Neither agree nor disagree)	4 (Agree)	Ease of interface - needs to be user friendly. General training / induction into how AI works and its uses/benefits would help.		5 (Strongly agree)	3 (Neither agree nor disagree)	5 (Strongly agree)	3 (Neither agree nor disagree)	5 (Strongly agree)	5 (Strongly agree)	4 (Agree)	3 (Neither agree nor disagree)	3 (Neither agree nor disagree)	4 (Agree)	4 (Agree)	Not understanding how AI reaches its conclusions - no demonstrable reasoning or rationale at times.		5 Strongly Agree	3 Neither agree nor disagree	3 Neither agree nor disagree	1 Strongly Disagree	4 (Fairly trust)	3 (I have no opinion either way)		5 (Very important)	5 (Very important)	5 (Very important)	5 (Very important)
P37	Yes, I consent	1	Local authority (e.g. NHS trusts, Health Boards ...etc.)		Yes	I have been using Amazon Alexa and Goggle on my mobile phone and at home.	Yes	1-5 years		3 (adequate understanding)	No			4 (Agree)	4 (Agree)	4 (Agree)	3 (Neither agree nor disagree)	4 (Agree)		3 (Neither agree nor disagree)	4 (Agree)	2 (Disagree)	1 (Strongly disagree)	Clear costs to benefits data		4 (Agree)	3 (Neither agree nor disagree)	3 (Neither agree nor disagree)	4 (Agree)	5 (Strongly agree)	5 (Strongly agree)	4 (Agree)	4 (Agree)	3 (Neither agree nor disagree)	3 (Neither agree nor disagree)	5 (Strongly agree)	Not enough training and awareness of benefits of introducing AI in primary care. People fearing about loosing their jobs.		2 Disagree	3 Neither agree nor disagree	3 Neither agree nor disagree	3 Neither agree nor disagree	3 (I don't know)	3 (I have no opinion either way)		5 (Very important)	5 (Very important)	5 (Very important)	5 (Very important)
P67	Yes, I consent	1	Local authority (e.g. NHS trusts, Health Boards ...etc.)		Yes	I have used AI in a personal and professional way, personally using chatGPT, and professionally we use a form of AI to assist with appointment scheduling	Yes	Less than a year	To assist with appointment scheduling	4 (fair understanding)	Yes	In primary care it can help with appointment scheduling, processing CT/MRI scans etc		4 (Agree)	3 (Neither agree nor disagree)	3 (Neither agree nor disagree)	5 (Strongly agree)	5 (Strongly agree)		5 (Strongly agree)	5 (Strongly agree)	5 (Strongly agree)	3 (Neither agree nor disagree)	I think the way its used needs to be in a really simple format so that the training time and isn't too long, and assurances about data privacy		4 (Agree)	4 (Agree)	4 (Agree)	4 (Agree)	5 (Strongly agree)	5 (Strongly agree)	3 (Neither agree nor disagree)	4 (Agree)	3 (Neither agree nor disagree)	4 (Agree)	4 (Agree)	Costs and complications are the 2 main barriers for sure		2 Disagree	3 Neither agree nor disagree	3 Neither agree nor disagree	4 Agree	4 (Fairly trust)	5 (Strongly agree)		5 (Very important)	5 (Very important)	5 (Very important)	5 (Very important)
P72	Yes, I consent	1	Regulatory (Government bodies, care quality commission, nursing and midwifery council...etc)		Yes	to get important information	Yes	Less than a year	to derive important information from the main information given	2 (minimal understanding)	Yes	to derive important data of patient from the main information provided		4 (Agree)	4 (Agree)	4 (Agree)	3 (Neither agree nor disagree)	4 (Agree)		3 (Neither agree nor disagree)	4 (Agree)	3 (Neither agree nor disagree)	3 (Neither agree nor disagree)	consistent treatment, making decisions or taking action drug discovery		4 (Agree)	2 (Disagree)	3 (Neither agree nor disagree)	4 (Agree)	4 (Agree)	3 (Neither agree nor disagree)	3 (Neither agree nor disagree)	2 (Disagree)	3 (Neither agree nor disagree)	3 (Neither agree nor disagree)	4 (Agree)	lack of fund lack of trained staff		4 Agree	4 Agree	4 Agree	4 Agree	4 (Fairly trust)	4 (Agree)		3 (Somewhat important)	4 (Important)	4 (Important)	4 (Important)
P83	Yes, I consent	1	Local authority (e.g. NHS trusts, Health Boards ...etc.)		Yes	Used ChatGP for personal use	Yes	Less than a year	Personal use generating texts and images	3 (adequate understanding)	No			4 (Agree)	4 (Agree)	4 (Agree)	4 (Agree)	4 (Agree)		4 (Agree)	4 (Agree)	4 (Agree)	3 (Neither agree nor disagree)	AI could reduce workload		4 (Agree)	3 (Neither agree nor disagree)	5 (Strongly agree)	4 (Agree)	4 (Agree)	4 (Agree)	4 (Agree)	3 (Neither agree nor disagree)	4 (Agree)	3 (Neither agree nor disagree)	4 (Agree)	Peoples reluctance to accept change		2 Disagree	4 Agree	3 Neither agree nor disagree	3 Neither agree nor disagree	3 (I don't know)	3 (I have no opinion either way)		3 (Somewhat important)	5 (Very important)	5 (Very important)	5 (Very important)
P91	Yes, I consent	1	Local authority (e.g. NHS trusts, Health Boards ...etc.)		No		No			2 (minimal understanding)	No			3 (Neither agree nor disagree)	3 (Neither agree nor disagree)	3 (Neither agree nor disagree)	3 (Neither agree nor disagree)	4 (Agree)		4 (Agree)	4 (Agree)	3 (Neither agree nor disagree)	3 (Neither agree nor disagree)			4 (Agree)	4 (Agree)	4 (Agree)	4 (Agree)	5 (Strongly agree)	5 (Strongly agree)	3 (Neither agree nor disagree)	3 (Neither agree nor disagree)	3 (Neither agree nor disagree)	3 (Neither agree nor disagree)	4 (Agree)			4 Agree	4 Agree	3 Neither agree nor disagree	3 Neither agree nor disagree	3 (I don't know)	2 (Disagree)		5 (Very important)	5 (Very important)	5 (Very important)	5 (Very important)
P3	Yes, I consent	1	Regulatory (Government bodies, care quality commission, nursing and midwifery council...etc)		Don't know		I don't know			2 (minimal understanding)	No			3 (Neither agree nor disagree)	3 (Neither agree nor disagree)	3 (Neither agree nor disagree)	3 (Neither agree nor disagree)	3 (Neither agree nor disagree)		4 (Agree)	3 (Neither agree nor disagree)	4 (Agree)	2 (Disagree)	Patients agreeing to its use		4 (Agree)	3 (Neither agree nor disagree)	4 (Agree)	4 (Agree)	3 (Neither agree nor disagree)	5 (Strongly agree)	4 (Agree)	3 (Neither agree nor disagree)	4 (Agree)	4 (Agree)	5 (Strongly agree)	Reduction in face to face contact with patients		2 Disagree	4 Agree	2 Disagree	3 Neither agree nor disagree	3 (I don't know)	2 (Disagree)		4 (Important)	5 (Very important)	5 (Very important)	5 (Very important)
P9	Yes, I consent	1	Local authority (e.g. NHS trusts, Health Boards ...etc.)		No		No			2 (minimal understanding)	No			3 (Neither agree nor disagree)	2 (Disagree)	3 (Neither agree nor disagree)	4 (Agree)	3 (Neither agree nor disagree)		5 (Strongly agree)	5 (Strongly agree)	3 (Neither agree nor disagree)	2 (Disagree)	Cost saving, assurance of job security,		5 (Strongly agree)	5 (Strongly agree)	4 (Agree)	5 (Strongly agree)	3 (Neither agree nor disagree)	5 (Strongly agree)	4 (Agree)	3 (Neither agree nor disagree)	2 (Disagree)	4 (Agree)	4 (Agree)	We work strongly for personalisation, ai quantifies data for bulk decision making.		1 Strongly Disagree	3 Neither agree nor disagree	2 Disagree	2 Disagree	4 (Fairly trust)	2 (Disagree)		3 (Somewhat important)	5 (Very important)	5 (Very important)	5 (Very important)
P11	Yes, I consent	1	Local authority (e.g. NHS trusts, Health Boards ...etc.)		Don't know		No			4 (fair understanding)	Yes	Some medical diagnostic tools but o don't know the name of the software		4 (Agree)	3 (Neither agree nor disagree)	3 (Neither agree nor disagree)	4 (Agree)	4 (Agree)		4 (Agree)	4 (Agree)	3 (Neither agree nor disagree)	3 (Neither agree nor disagree)	The potential of having reduced costs		3 (Neither agree nor disagree)	2 (Disagree)	3 (Neither agree nor disagree)	3 (Neither agree nor disagree)	2 (Disagree)	4 (Agree)	2 (Disagree)	2 (Disagree)	2 (Disagree)	3 (Neither agree nor disagree)	5 (Strongly agree)			2 Disagree	2 Disagree	3 Neither agree nor disagree	4 Agree	4 (Fairly trust)	3 (I have no opinion either way)		5 (Very important)	5 (Very important)	5 (Very important)	4 (Important)
P19	Yes, I consent	1	Local authority (e.g. NHS trusts, Health Boards ...etc.)		No		No			3 (adequate understanding)	No			4 (Agree)	4 (Agree)	3 (Neither agree nor disagree)	3 (Neither agree nor disagree)	4 (Agree)		5 (Strongly agree)	4 (Agree)	3 (Neither agree nor disagree)	2 (Disagree)	Perceived usefulness. Trust in its use. Safety for all involved. Perceived efficiency. Perceived productivity.		2 (Disagree)	2 (Disagree)	3 (Neither agree nor disagree)	4 (Agree)	4 (Agree)	2 (Disagree)	3 (Neither agree nor disagree)	2 (Disagree)	2 (Disagree)	2 (Disagree)	4 (Agree)	Potential of data breaches. These can be an increased risk today. Cybersecurity risks. The inability to integrate into clinical workforce.		1 Strongly Disagree	4 Agree	2 Disagree	4 Agree	4 (Fairly trust)	3 (I have no opinion either way)		4 (Important)	5 (Very important)	5 (Very important)	5 (Very important)
P21	Yes, I consent	1	Local authority (e.g. NHS trusts, Health Boards ...etc.)		No		No			3 (adequate understanding)	Don't know			1 (Strongly disagree)	3 (Neither agree nor disagree)	2 (Disagree)	2 (Disagree)	1 (Strongly disagree)		3 (Neither agree nor disagree)	3 (Neither agree nor disagree)	2 (Disagree)	3 (Neither agree nor disagree)	It would put less pressure on the work force.		5 (Strongly agree)	4 (Agree)	3 (Neither agree nor disagree)	4 (Agree)	5 (Strongly agree)	5 (Strongly agree)	4 (Agree)	5 (Strongly agree)	4 (Agree)	4 (Agree)	5 (Strongly agree)	Patients may not want AI to be something that is being used and may not trust it.		1 Strongly Disagree	3 Neither agree nor disagree	1 Strongly Disagree	3 Neither agree nor disagree	3 (I don't know)	1 (Strongly disagree)		4 (Important)	5 (Very important)	5 (Very important)	5 (Very important)
P38	Yes, I consent	1	Local authority (e.g. NHS trusts, Health Boards ...etc.)		Yes	Internet shopping & listening to music & directions	Yes	1-5 years	Music	5 (good understanding)	Yes	Ordering products		3 (Neither agree nor disagree)	3 (Neither agree nor disagree)	5 (Strongly agree)	5 (Strongly agree)	5 (Strongly agree)		5 (Strongly agree)	5 (Strongly agree)	5 (Strongly agree)	5 (Strongly agree)	Not sure		3 (Neither agree nor disagree)	3 (Neither agree nor disagree)	3 (Neither agree nor disagree)	3 (Neither agree nor disagree)	3 (Neither agree nor disagree)	3 (Neither agree nor disagree)	3 (Neither agree nor disagree)	3 (Neither agree nor disagree)	3 (Neither agree nor disagree)	3 (Neither agree nor disagree)	3 (Neither agree nor disagree)			3 Neither agree nor disagree	3 Neither agree nor disagree	3 Neither agree nor disagree	3 Neither agree nor disagree	5 (Fully trust)	3 (I have no opinion either way)		3 (Somewhat important)	3 (Somewhat important)	3 (Somewhat important)	3 (Somewhat important)
P61	Yes, I consent	1	Local authority (e.g. NHS trusts, Health Boards ...etc.)		No		No			2 (minimal understanding)	Yes	Robotic theatre		4 (Agree)	4 (Agree)	3 (Neither agree nor disagree)	4 (Agree)	4 (Agree)		4 (Agree)	4 (Agree)	4 (Agree)	3 (Neither agree nor disagree)	No		4 (Agree)	2 (Disagree)	4 (Agree)	3 (Neither agree nor disagree)	3 (Neither agree nor disagree)	4 (Agree)	2 (Disagree)	3 (Neither agree nor disagree)	2 (Disagree)	3 (Neither agree nor disagree)	3 (Neither agree nor disagree)	No		2 Disagree	4 Agree	4 Agree	4 Agree	4 (Fairly trust)	4 (Agree)		3 (Somewhat important)	4 (Important)	5 (Very important)	5 (Very important)
P66	Yes, I consent	1	Local authority (e.g. NHS trusts, Health Boards ...etc.)		Yes	Banking apps, google maps.				2 (minimal understanding)	No			4 (Agree)	3 (Neither agree nor disagree)	2 (Disagree)	3 (Neither agree nor disagree)	4 (Agree)		4 (Agree)	4 (Agree)	4 (Agree)	3 (Neither agree nor disagree)	Sufficient training		4 (Agree)	2 (Disagree)	4 (Agree)	3 (Neither agree nor disagree)	4 (Agree)	4 (Agree)	3 (Neither agree nor disagree)	2 (Disagree)	3 (Neither agree nor disagree)	3 (Neither agree nor disagree)	3 (Neither agree nor disagree)	People might be apprehensive about using it.		2 Disagree	3 Neither agree nor disagree	3 Neither agree nor disagree	3 Neither agree nor disagree	3 (I don't know)	3 (I have no opinion either way)		3 (Somewhat important)	3 (Somewhat important)	3 (Somewhat important)	3 (Somewhat important)
P71	Yes, I consent	1	Regulatory (Government bodies, care quality commission, nursing and midwifery council...etc)		No		No			3 (adequate understanding)	No			4 (Agree)	4 (Agree)	5 (Strongly agree)	5 (Strongly agree)	5 (Strongly agree)		3 (Neither agree nor disagree)	4 (Agree)	3 (Neither agree nor disagree)	2 (Disagree)			1 (Strongly disagree)	2 (Disagree)	4 (Agree)	1 (Strongly disagree)	1 (Strongly disagree)	5 (Strongly agree)	4 (Agree)	2 (Disagree)	3 (Neither agree nor disagree)	3 (Neither agree nor disagree)	5 (Strongly agree)	Sensitive information could not be understood properly		1 Strongly Disagree	1 Strongly Disagree	4 Agree	2 Disagree	4 (Fairly trust)	3 (I have no opinion either way)		3 (Somewhat important)	5 (Very important)	5 (Very important)	5 (Very important)
P76	Yes, I consent	1	Local authority (e.g. NHS trusts, Health Boards ...etc.)		Yes	Google for search	Yes	1-5 years	Google for searching on fitbit etc	4 (fair understanding)	No			4 (Agree)	4 (Agree)	4 (Agree)	4 (Agree)	4 (Agree)		5 (Strongly agree)	5 (Strongly agree)	5 (Strongly agree)	4 (Agree)	Saving time and money		5 (Strongly agree)	4 (Agree)	5 (Strongly agree)	4 (Agree)	4 (Agree)	5 (Strongly agree)	4 (Agree)	4 (Agree)	4 (Agree)	5 (Strongly agree)	4 (Agree)	People being unable to use and losing jobs		2 Disagree	5 Strongly Agree	4 Agree	4 Agree	4 (Fairly trust)	4 (Agree)		5 (Very important)	5 (Very important)	5 (Very important)	5 (Very important)
P77	Yes, I consent	1	Local authority (e.g. NHS trusts, Health Boards ...etc.)		Yes	I have used it for online banking, online chat with companies, amazon alexa, siri...	Yes	1-5 years	as detailed above	3 (adequate understanding)	No			4 (Agree)	4 (Agree)	4 (Agree)	3 (Neither agree nor disagree)	3 (Neither agree nor disagree)		4 (Agree)	4 (Agree)	4 (Agree)	3 (Neither agree nor disagree)	more people need to have a greater understanding of it. At present people are scared it will be complicated or they are scared it will steal their job		4 (Agree)	4 (Agree)	4 (Agree)	3 (Neither agree nor disagree)	3 (Neither agree nor disagree)	4 (Agree)	5 (Strongly agree)	4 (Agree)	3 (Neither agree nor disagree)	5 (Strongly agree)	5 (Strongly agree)	wrong decisions being made because AI misunderstands or makes errors		2 Disagree	3 Neither agree nor disagree	3 Neither agree nor disagree	3 Neither agree nor disagree	4 (Fairly trust)	2 (Disagree)		4 (Important)	5 (Very important)	5 (Very important)	5 (Very important)
P79	Yes, I consent	1	Regulatory (Government bodies, care quality commission, nursing and midwifery council...etc)		No		No			3 (adequate understanding)	Don't know			3 (Neither agree nor disagree)	4 (Agree)	4 (Agree)	4 (Agree)	4 (Agree)		4 (Agree)	3 (Neither agree nor disagree)	4 (Agree)	3 (Neither agree nor disagree)			4 (Agree)	3 (Neither agree nor disagree)	4 (Agree)	4 (Agree)	4 (Agree)	4 (Agree)	4 (Agree)	3 (Neither agree nor disagree)	3 (Neither agree nor disagree)	4 (Agree)	4 (Agree)			2 Disagree	4 Agree	3 Neither agree nor disagree	3 Neither agree nor disagree	4 (Fairly trust)	2 (Disagree)		4 (Important)	5 (Very important)	5 (Very important)	5 (Very important)
P80	Yes, I consent	1	Local authority (e.g. NHS trusts, Health Boards ...etc.)		Yes	We used it for packaging purpose and data collection	No			4 (fair understanding)	Yes	They are useful for data collection, analysing purposes and decision making		5 (Strongly agree)	5 (Strongly agree)	5 (Strongly agree)	5 (Strongly agree)	5 (Strongly agree)		5 (Strongly agree)	5 (Strongly agree)	5 (Strongly agree)	5 (Strongly agree)	None		4 (Agree)	3 (Neither agree nor disagree)	2 (Disagree)	2 (Disagree)	5 (Strongly agree)	4 (Agree)	3 (Neither agree nor disagree)	2 (Disagree)	3 (Neither agree nor disagree)	2 (Disagree)	4 (Agree)	Privacy		4 Agree	4 Agree	4 Agree	4 Agree	4 (Fairly trust)	4 (Agree)		4 (Important)	4 (Important)	4 (Important)	3 (Somewhat important)
P82	Yes, I consent	1	Local authority (e.g. NHS trusts, Health Boards ...etc.)		Yes	When I use internet and things at home I use alexa,	Yes	1-5 years	We have smart things in our house for lights and heating and I also use for internet searching.	3 (adequate understanding)	Don't know			4 (Agree)	4 (Agree)	5 (Strongly agree)	4 (Agree)	4 (Agree)		4 (Agree)	4 (Agree)	3 (Neither agree nor disagree)	1 (Strongly disagree)	It can cut down time to do things while working. Then we can devote more time to more important things.		4 (Agree)	2 (Disagree)	5 (Strongly agree)	4 (Agree)	4 (Agree)	5 (Strongly agree)	4 (Agree)	3 (Neither agree nor disagree)	4 (Agree)	4 (Agree)	3 (Neither agree nor disagree)	Some people might think it can release data to those that should not have access. Like patient details and secure data. Also the cost for training may be a problem.		2 Disagree	3 Neither agree nor disagree	3 Neither agree nor disagree	3 Neither agree nor disagree	4 (Fairly trust)	3 (I have no opinion either way)		3 (Somewhat important)	5 (Very important)	5 (Very important)	5 (Very important)
P87	Yes, I consent	1	Regulatory (Government bodies, care quality commission, nursing and midwifery council...etc)		Don't know		I don't know			4 (fair understanding)	Don't know			4 (Agree)	3 (Neither agree nor disagree)	3 (Neither agree nor disagree)	3 (Neither agree nor disagree)	3 (Neither agree nor disagree)		4 (Agree)	4 (Agree)	4 (Agree)	4 (Agree)	Training knowledge and understanding		4 (Agree)	3 (Neither agree nor disagree)	5 (Strongly agree)	4 (Agree)		4 (Agree)	3 (Neither agree nor disagree)	3 (Neither agree nor disagree)	4 (Agree)	4 (Agree)	4 (Agree)	A lack of understanding/distrust		3 Neither agree nor disagree	3 Neither agree nor disagree	2 Disagree	3 Neither agree nor disagree	3 (I don't know)	4 (Agree)		3 (Somewhat important)	4 (Important)	4 (Important)	4 (Important)
P92	Yes, I consent	1	Local authority (e.g. NHS trusts, Health Boards ...etc.)		Don't know		No			4 (fair understanding)	No			3 (Neither agree nor disagree)	3 (Neither agree nor disagree)	3 (Neither agree nor disagree)	4 (Agree)	4 (Agree)		4 (Agree)	3 (Neither agree nor disagree)	3 (Neither agree nor disagree)	3 (Neither agree nor disagree)	Time management		3 (Neither agree nor disagree)	2 (Disagree)	4 (Agree)	4 (Agree)	5 (Strongly agree)	4 (Agree)	3 (Neither agree nor disagree)	3 (Neither agree nor disagree)	3 (Neither agree nor disagree)	4 (Agree)	4 (Agree)	People just not accepting it / wanting it		2 Disagree	3 Neither agree nor disagree	3 Neither agree nor disagree	4 Agree	4 (Fairly trust)	4 (Agree)		3 (Somewhat important)	5 (Very important)	5 (Very important)	4 (Important)
P93	Yes, I consent	1	Local authority (e.g. NHS trusts, Health Boards ...etc.)		No		No			2 (minimal understanding)	No			2 (Disagree)	2 (Disagree)	2 (Disagree)	2 (Disagree)	4 (Agree)		5 (Strongly agree)	4 (Agree)	4 (Agree)	2 (Disagree)	Training		5 (Strongly agree)	4 (Agree)	4 (Agree)	4 (Agree)	5 (Strongly agree)	5 (Strongly agree)	4 (Agree)	4 (Agree)	4 (Agree)	5 (Strongly agree)	5 (Strongly agree)	Accepted		2 Disagree	2 Disagree	2 Disagree	4 Agree	2 (Mistrust)	2 (Disagree)		4 (Important)	5 (Very important)	5 (Very important)	5 (Very important)
P94	Yes, I consent	1	Local authority (e.g. NHS trusts, Health Boards ...etc.)		No		No			3 (adequate understanding)	No			2 (Disagree)	2 (Disagree)	2 (Disagree)	4 (Agree)	3 (Neither agree nor disagree)		2 (Disagree)	2 (Disagree)	2 (Disagree)	2 (Disagree)	Better and more sophicated computer software for daily work		2 (Disagree)	3 (Neither agree nor disagree)	4 (Agree)	4 (Agree)	4 (Agree)	2 (Disagree)	4 (Agree)	3 (Neither agree nor disagree)	3 (Neither agree nor disagree)	4 (Agree)	4 (Agree)	Lack of quality medical data		2 Disagree	2 Disagree	3 Neither agree nor disagree	2 Disagree	2 (Mistrust)	2 (Disagree)		3 (Somewhat important)	4 (Important)	3 (Somewhat important)	3 (Somewhat important)
P95	Yes, I consent	1	Local authority (e.g. NHS trusts, Health Boards ...etc.)		Yes	Online shopping and banking	Yes	1-5 years	Online banking and shopping	3 (adequate understanding)	Don't know			4 (Agree)	4 (Agree)	3 (Neither agree nor disagree)	3 (Neither agree nor disagree)	3 (Neither agree nor disagree)		5 (Strongly agree)	5 (Strongly agree)	5 (Strongly agree)	3 (Neither agree nor disagree)	Thorough training and showing examples of how well it works		5 (Strongly agree)	2 (Disagree)	5 (Strongly agree)	3 (Neither agree nor disagree)	4 (Agree)	4 (Agree)	3 (Neither agree nor disagree)	3 (Neither agree nor disagree)	3 (Neither agree nor disagree)	4 (Agree)	4 (Agree)	Lack of understanding		2 Disagree	3 Neither agree nor disagree	2 Disagree	3 Neither agree nor disagree	4 (Fairly trust)	4 (Agree)		4 (Important)	5 (Very important)	5 (Very important)	5 (Very important)
P96	Yes, I consent	1	Local authority (e.g. NHS trusts, Health Boards ...etc.)		No		No			2 (minimal understanding)	Yes	I know they are used for appointments discharging patients if they’ve not been seen in clinic		3 (Neither agree nor disagree)	3 (Neither agree nor disagree)	2 (Disagree)	4 (Agree)	4 (Agree)		3 (Neither agree nor disagree)	4 (Agree)	3 (Neither agree nor disagree)	2 (Disagree)	A I could be used for keeping track of appointments.		5 (Strongly agree)	3 (Neither agree nor disagree)	5 (Strongly agree)	5 (Strongly agree)	5 (Strongly agree)	5 (Strongly agree)	3 (Neither agree nor disagree)	4 (Agree)	3 (Neither agree nor disagree)	5 (Strongly agree)	5 (Strongly agree)	Making wrong decisions based on AI processes		1 Strongly Disagree	3 Neither agree nor disagree	3 Neither agree nor disagree	3 Neither agree nor disagree	3 (I don't know)	3 (I have no opinion either way)		4 (Important)	5 (Very important)	5 (Very important)	5 (Very important)
P99	Yes, I consent	1	Local authority (e.g. NHS trusts, Health Boards ...etc.)		Yes	Amazon Alexa (play music, ask general information about weather, date, time, news) Siri - shopping list, directions, to make calls Customer service questions online	Yes	1-5 years	Amazon Alexa (play music, ask general information about weather, date, time, news) Siri - shopping list, directions, to make calls Customer service questions online	3 (adequate understanding)	Don't know			4 (Agree)	4 (Agree)	3 (Neither agree nor disagree)	4 (Agree)	4 (Agree)		4 (Agree)	4 (Agree)	4 (Agree)	2 (Disagree)	Effective demonstrations and videos Data - cost savings Positive patient feedback from trials and pilots		4 (Agree)	2 (Disagree)	5 (Strongly agree)	2 (Disagree)	4 (Agree)	4 (Agree)	4 (Agree)	4 (Agree)	4 (Agree)	4 (Agree)	4 (Agree)	Unreliable systems Potential for patient confidentiality risks or breaches Impersonal information, not patient-specific or patient-centred information Cost of implementation Patient's disliking it		2 Disagree	4 Agree	2 Disagree	2 Disagree	4 (Fairly trust)	4 (Agree)		4 (Important)	5 (Very important)	5 (Very important)	5 (Very important)
P100	Yes, I consent	1	Local authority (e.g. NHS trusts, Health Boards ...etc.)		Don't know		I don't know			2 (minimal understanding)	No			4 (Agree)	4 (Agree)	4 (Agree)	3 (Neither agree nor disagree)	4 (Agree)		3 (Neither agree nor disagree)	3 (Neither agree nor disagree)	2 (Disagree)	1 (Strongly disagree)	Using an AI could make my work faster.		4 (Agree)	2 (Disagree)	3 (Neither agree nor disagree)	2 (Disagree)	3 (Neither agree nor disagree)	3 (Neither agree nor disagree)	2 (Disagree)	1 (Strongly disagree)	1 (Strongly disagree)	2 (Disagree)	3 (Neither agree nor disagree)	Will take time to learn how to use them		2 Disagree	4 Agree	2 Disagree	2 Disagree	4 (Fairly trust)	4 (Agree)		3 (Somewhat important)	4 (Important)	5 (Very important)	5 (Very important)
P103	Yes, I consent	1	Local authority (e.g. NHS trusts, Health Boards ...etc.)	Procurement	No		No			4 (fair understanding)	No			4 (Agree)	3 (Neither agree nor disagree)	3 (Neither agree nor disagree)	3 (Neither agree nor disagree)	4 (Agree)		4 (Agree)	4 (Agree)	4 (Agree)	3 (Neither agree nor disagree)	Savings		4 (Agree)	2 (Disagree)	4 (Agree)	5 (Strongly agree)	5 (Strongly agree)	5 (Strongly agree)	2 (Disagree)	3 (Neither agree nor disagree)	2 (Disagree)	4 (Agree)	5 (Strongly agree)	Barriers to change		3 Neither agree nor disagree	3 Neither agree nor disagree	3 Neither agree nor disagree	2 Disagree	4 (Fairly trust)	4 (Agree)		4 (Important)	5 (Very important)	5 (Very important)	5 (Very important)
P104	Yes, I consent	1	Local authority (e.g. NHS trusts, Health Boards ...etc.)		No		No			2 (minimal understanding)	No			1 (Strongly disagree)	3 (Neither agree nor disagree)	3 (Neither agree nor disagree)	3 (Neither agree nor disagree)	3 (Neither agree nor disagree)		4 (Agree)	4 (Agree)	4 (Agree)	1 (Strongly disagree)			5 (Strongly agree)	3 (Neither agree nor disagree)	4 (Agree)	3 (Neither agree nor disagree)	2 (Disagree)	4 (Agree)	3 (Neither agree nor disagree)	2 (Disagree)	3 (Neither agree nor disagree)	3 (Neither agree nor disagree)	3 (Neither agree nor disagree)			1 Strongly Disagree	2 Disagree	3 Neither agree nor disagree	3 Neither agree nor disagree	3 (I don't know)	3 (I have no opinion either way)		3 (Somewhat important)	5 (Very important)	5 (Very important)	5 (Very important)
P54	Yes, I consent	1	Local authority (e.g. NHS trusts, Health Boards ...etc.)		No		No			4 (fair understanding)	No			3 (Neither agree nor disagree)	3 (Neither agree nor disagree)	3 (Neither agree nor disagree)	3 (Neither agree nor disagree)	5 (Strongly agree)		4 (Agree)	4 (Agree)	1 (Strongly disagree)	1 (Strongly disagree)			4 (Agree)	3 (Neither agree nor disagree)	4 (Agree)	3 (Neither agree nor disagree)	5 (Strongly agree)	3 (Neither agree nor disagree)	4 (Agree)	4 (Agree)	4 (Agree)	5 (Strongly agree)	5 (Strongly agree)			3 Neither agree nor disagree	3 Neither agree nor disagree	2 Disagree	2 Disagree	3 (I don't know)	1 (Strongly disagree)		3 (Somewhat important)	4 (Important)	4 (Important)	3 (Somewhat important)
P14	Yes, I consent	2	Manager (eg. Practice manager, Deputy manager, Department manager)		No		No			3 (adequate understanding)	No			4 (Agree)	4 (Agree)	4 (Agree)	3 (Neither agree nor disagree)	3 (Neither agree nor disagree)		4 (Agree)	4 (Agree)	3 (Neither agree nor disagree)	3 (Neither agree nor disagree)	The ability to pool resources by having more clinicians work remotely		5 (Strongly agree)	3 (Neither agree nor disagree)	4 (Agree)	4 (Agree)	5 (Strongly agree)	5 (Strongly agree)	3 (Neither agree nor disagree)	4 (Agree)	3 (Neither agree nor disagree)	4 (Agree)	4 (Agree)	Legal boundaries		3 Neither agree nor disagree	2 Disagree	3 Neither agree nor disagree	4 Agree	3 (I don't know)	2 (Disagree)		4 (Important)	5 (Very important)	5 (Very important)	5 (Very important)
P73	Yes, I consent	2	Manager (eg. Practice manager, Deputy manager, Department manager)		Yes	I have played around with the recent (in vogue) chat and picture AI bots. Also general long standing AI models for chat support.	Yes	1-5 years	Besides casually use of the chat and picture ones, a lot of customer support chat bots.	3 (adequate understanding)	No			3 (Neither agree nor disagree)	4 (Agree)	4 (Agree)	4 (Agree)	4 (Agree)		4 (Agree)	3 (Neither agree nor disagree)	4 (Agree)	3 (Neither agree nor disagree)	If it had a higher success rate.		4 (Agree)	2 (Disagree)	5 (Strongly agree)	4 (Agree)	2 (Disagree)	4 (Agree)	5 (Strongly agree)	4 (Agree)	5 (Strongly agree)	5 (Strongly agree)	5 (Strongly agree)	Any mistake by new technology can be seen as absolute failure of the whole product, even if its overall accuracy is better than what it replaced.		2 Disagree	3 Neither agree nor disagree	2 Disagree	3 Neither agree nor disagree	2 (Mistrust)	2 (Disagree)		4 (Important)	5 (Very important)	5 (Very important)	5 (Very important)
P75	Yes, I consent	2	Manager (eg. Practice manager, Deputy manager, Department manager)		No		No			3 (adequate understanding)	No			3 (Neither agree nor disagree)	4 (Agree)	4 (Agree)	4 (Agree)	4 (Agree)		4 (Agree)	4 (Agree)	4 (Agree)	3 (Neither agree nor disagree)	it it could provide a benefit without being a risk to people's employment		4 (Agree)	2 (Disagree)	4 (Agree)	3 (Neither agree nor disagree)	4 (Agree)	4 (Agree)	3 (Neither agree nor disagree)	2 (Disagree)	3 (Neither agree nor disagree)	2 (Disagree)	3 (Neither agree nor disagree)	it would depend on the cost of developing and introducing AI systems		2 Disagree	4 Agree	4 Agree	2 Disagree	4 (Fairly trust)	4 (Agree)		4 (Important)	5 (Very important)	5 (Very important)	5 (Very important)
P86	Yes, I consent	2	Manager (eg. Practice manager, Deputy manager, Department manager)		No		No			3 (adequate understanding)	No			4 (Agree)	4 (Agree)	4 (Agree)	3 (Neither agree nor disagree)	3 (Neither agree nor disagree)		4 (Agree)	4 (Agree)	3 (Neither agree nor disagree)	3 (Neither agree nor disagree)	Availability of appropriate software/application		4 (Agree)	3 (Neither agree nor disagree)	4 (Agree)	3 (Neither agree nor disagree)	3 (Neither agree nor disagree)	4 (Agree)	3 (Neither agree nor disagree)	3 (Neither agree nor disagree)	3 (Neither agree nor disagree)	3 (Neither agree nor disagree)	3 (Neither agree nor disagree)	Poor it infrastructure		2 Disagree	3 Neither agree nor disagree	2 Disagree	3 Neither agree nor disagree	3 (I don't know)	3 (I have no opinion either way)		3 (Somewhat important)	4 (Important)	4 (Important)	3 (Somewhat important)
P97	Yes, I consent	2	Manager (eg. Practice manager, Deputy manager, Department manager)		Yes	Google Maps Exercise Apps Music	No			4 (fair understanding)	No			5 (Strongly agree)	4 (Agree)	4 (Agree)	4 (Agree)	5 (Strongly agree)		5 (Strongly agree)	5 (Strongly agree)	2 (Disagree)	4 (Agree)	If it was shown to be a more efficient way to record information		2 (Disagree)	2 (Disagree)	5 (Strongly agree)	2 (Disagree)	3 (Neither agree nor disagree)	4 (Agree)	2 (Disagree)	2 (Disagree)	4 (Agree)	2 (Disagree)	4 (Agree)	There would still need to be a 'human factor' to check the AI.		4 Agree	3 Neither agree nor disagree	3 Neither agree nor disagree	1 Strongly Disagree	4 (Fairly trust)	2 (Disagree)		5 (Very important)	5 (Very important)	5 (Very important)	5 (Very important)
P107	Yes, I consent	2	Manager (eg. Practice manager, Deputy manager, Department manager)		Yes	Have used it for searching (Bing)	Yes	Less than a year	Usually for searches and helping find information to create documents	3 (adequate understanding)	No			4 (Agree)	4 (Agree)	4 (Agree)	5 (Strongly agree)	5 (Strongly agree)		4 (Agree)	4 (Agree)	4 (Agree)	2 (Disagree)	Potential cost savings and saving time on appointments		3 (Neither agree nor disagree)	3 (Neither agree nor disagree)	5 (Strongly agree)	4 (Agree)	3 (Neither agree nor disagree)	5 (Strongly agree)	4 (Agree)	4 (Agree)	2 (Disagree)	4 (Agree)	4 (Agree)	Clinical errors made by ai		3 Neither agree nor disagree	3 Neither agree nor disagree	2 Disagree	2 Disagree	4 (Fairly trust)	3 (I have no opinion either way)		4 (Important)	5 (Very important)	5 (Very important)	5 (Very important)
P108	Yes, I consent	2	Manager (eg. Practice manager, Deputy manager, Department manager)		Yes	Used in hiring workers	Yes	Less than a year	I use it in recruitment process	4 (fair understanding)	No			5 (Strongly agree)	4 (Agree)	5 (Strongly agree)	3 (Neither agree nor disagree)	4 (Agree)		5 (Strongly agree)	3 (Neither agree nor disagree)	4 (Agree)	5 (Strongly agree)	I think the use of AI to make best interest decisions on patient is a good idea.		4 (Agree)	3 (Neither agree nor disagree)	4 (Agree)	4 (Agree)	3 (Neither agree nor disagree)	4 (Agree)	3 (Neither agree nor disagree)	4 (Agree)	1 (Strongly disagree)	1 (Strongly disagree)	5 (Strongly agree)	Cost and the fact that most people would not want AI to take their job		4 Agree	5 Strongly Agree	3 Neither agree nor disagree	4 Agree	4 (Fairly trust)	3 (I have no opinion either way)		4 (Important)	3 (Somewhat important)	5 (Very important)	4 (Important)
P112	Yes, I consent	2	Manager (eg. Practice manager, Deputy manager, Department manager)		Don't know		No			3 (adequate understanding)	Don't know			5 (Strongly agree)	4 (Agree)	4 (Agree)	5 (Strongly agree)	5 (Strongly agree)		5 (Strongly agree)	5 (Strongly agree)	4 (Agree)	2 (Disagree)	Choosing the patients most in need of urgent treatment, e.g. cancer sufferers/		4 (Agree)	5 (Strongly agree)	5 (Strongly agree)		3 (Neither agree nor disagree)	4 (Agree)	4 (Agree)	5 (Strongly agree)	3 (Neither agree nor disagree)	2 (Disagree)	4 (Agree)	A general misunderstanding as to how it works.		4 Agree	4 Agree	5 Strongly Agree	5 Strongly Agree	4 (Fairly trust)	4 (Agree)		5 (Very important)	5 (Very important)	5 (Very important)	5 (Very important)
P114	Yes, I consent	2	Manager (eg. Practice manager, Deputy manager, Department manager)		Yes	Banking and other websites	Yes	More than 10 years	Researching ideas	5 (good understanding)	Don't know			5 (Strongly agree)	4 (Agree)	5 (Strongly agree)	5 (Strongly agree)	4 (Agree)		4 (Agree)	4 (Agree)	5 (Strongly agree)	5 (Strongly agree)	To save costs on staff		4 (Agree)	5 (Strongly agree)	5 (Strongly agree)	5 (Strongly agree)	4 (Agree)	5 (Strongly agree)	5 (Strongly agree)	5 (Strongly agree)	5 (Strongly agree)	5 (Strongly agree)	5 (Strongly agree)	It could be dangerous		4 Agree	5 Strongly Agree	5 Strongly Agree	4 Agree	4 (Fairly trust)	2 (Disagree)		4 (Important)	5 (Very important)	5 (Very important)	5 (Very important)
P119	Yes, I consent	2	Manager (eg. Practice manager, Deputy manager, Department manager)		No		No			3 (adequate understanding)	No			2 (Disagree)	5 (Strongly agree)	4 (Agree)	1 (Strongly disagree)	1 (Strongly disagree)		5 (Strongly agree)	2 (Disagree)	1 (Strongly disagree)	1 (Strongly disagree)	The ability to see more patients and hence save time and get more appointments in for patients, the easing of pressure on clinicians and the ability to therefore increase service delivery within the wider NHS workforce which reduces pressure and burden on GPs and practices.		4 (Agree)	4 (Agree)	5 (Strongly agree)	4 (Agree)	5 (Strongly agree)	5 (Strongly agree)	5 (Strongly agree)	5 (Strongly agree)	3 (Neither agree nor disagree)	4 (Agree)	5 (Strongly agree)	I feel that AI is risky within primary care because every individual is different and has a different clinical demographic. Whilst one treatment or diagnosis can be useful in one patient, the same might not apply to another. I believe the consequences of AI can be life-threatening if not used correctly.		1 Strongly Disagree	2 Disagree	1 Strongly Disagree	1 Strongly Disagree	2 (Mistrust)	2 (Disagree)		5 (Very important)	5 (Very important)	5 (Very important)	5 (Very important)
P120	Yes, I consent	2	Manager (eg. Practice manager, Deputy manager, Department manager)		Yes	I use AI tools in the description above mainly, I have smart home devices that use Alexa and a google home hub. I also use banking apps and google maps.	Yes	1-5 years	I use AI at home with my smart home devices and also when using apps such as Chat GPT 4	3 (adequate understanding)	No			4 (Agree)	4 (Agree)	4 (Agree)	4 (Agree)	5 (Strongly agree)		5 (Strongly agree)	5 (Strongly agree)	4 (Agree)	2 (Disagree)	Time saving - AI could enable clinical practice to use time more effectively.		4 (Agree)	2 (Disagree)	4 (Agree)	2 (Disagree)	4 (Agree)	5 (Strongly agree)	4 (Agree)	2 (Disagree)	3 (Neither agree nor disagree)	2 (Disagree)	4 (Agree)	Mistrust or a misunderstanding of the technology. Primary care is also very fractured so there would have to be a consensus agreed by the directors.		4 Agree	3 Neither agree nor disagree	3 Neither agree nor disagree	2 Disagree	4 (Fairly trust)	4 (Agree)		2 (Unimportant)	5 (Very important)	5 (Very important)	4 (Important)
P129	Yes, I consent	2	Manager (eg. Practice manager, Deputy manager, Department manager)		Yes	I have used AI in several ways, including Google Maps for navigation, the Health app for tracking my fitness goals, and Alexa for home automation. I have also benefited from AI-powered personalized recommendations on e-commerce platforms like Amazon and Netflix, which suggest products and content based on my previous choices.	Yes	1-5 years	Yes, I currently use AI in various ways. For instance, I still use Google Maps for navigation and the Health app for tracking my fitness goals. I also rely on Alexa for home automation. Additionally, I continue to benefit from AI-powered personalized recommendations on e-commerce platforms like Amazon and Netflix. Overall, AI has become an integral part of my daily life and has significantly impr…	5 (good understanding)	Don't know			5 (Strongly agree)	5 (Strongly agree)	4 (Agree)	5 (Strongly agree)	5 (Strongly agree)		5 (Strongly agree)	5 (Strongly agree)	4 (Agree)	3 (Neither agree nor disagree)	In order to further promote the acceptance of AI within primary care, there are several factors that could be considered as enablers. Firstly, it is important to ensure that AI-powered solutions are developed and implemented in a transparent and accountable manner, with clear guidelines on data privacy and security. Secondly, healthcare professionals need to be provided with sufficient training a…		2 (Disagree)	2 (Disagree)	5 (Strongly agree)	2 (Disagree)	3 (Neither agree nor disagree)	4 (Agree)	3 (Neither agree nor disagree)	2 (Disagree)	2 (Disagree)	3 (Neither agree nor disagree)	3 (Neither agree nor disagree)	There are several potential barriers and risks that could impede the acceptance of AI within primary care. One major concern is the potential for AI to exacerbate existing health inequalities, particularly if the technology is not accessible to all patients or if it disproportionately benefits certain patient groups over others. Another risk is the potential for data privacy breaches or cyber att…		3 Neither agree nor disagree	3 Neither agree nor disagree	4 Agree	2 Disagree	4 (Fairly trust)	4 (Agree)		4 (Important)	5 (Very important)	5 (Very important)	5 (Very important)
P130	Yes, I consent	2	Manager (eg. Practice manager, Deputy manager, Department manager)		Yes	Alexa etc	Yes	1-5 years	Voice controlled smart devices	3 (adequate understanding)	No			4 (Agree)	3 (Neither agree nor disagree)	3 (Neither agree nor disagree)	4 (Agree)	4 (Agree)		4 (Agree)	4 (Agree)	3 (Neither agree nor disagree)	3 (Neither agree nor disagree)	Increase in patient safety, private information confidentiality etc		4 (Agree)	2 (Disagree)	3 (Neither agree nor disagree)	3 (Neither agree nor disagree)	4 (Agree)	4 (Agree)	4 (Agree)	2 (Disagree)	2 (Disagree)	2 (Disagree)	4 (Agree)	Length of time to implement		4 Agree	4 Agree	4 Agree	3 Neither agree nor disagree	4 (Fairly trust)	4 (Agree)		4 (Important)	5 (Very important)	5 (Very important)	5 (Very important)
P13	Yes, I consent	2	Manager (eg. Practice manager, Deputy manager, Department manager)		Yes	I was involved in the introduction of a piece of equipment and software that automated the process of performing manual differentials on blood films in a Pathology Laboratory. The equipment and software classified and counted white cells to produce a white cell differential.	Yes	1-5 years	The AI that I am currently using is the equipment and software I described above that performs classification and counting of white blood cells on a blood film which previously was a manual process	4 (fair understanding)	Yes	AI can be used in primary care to review patient notes to look for risk of particular conditions including risk of mental illness.		5 (Strongly agree)	4 (Agree)	4 (Agree)	4 (Agree)	4 (Agree)		5 (Strongly agree)	5 (Strongly agree)	4 (Agree)	4 (Agree)	The ability to reduce the stress and burden on staff and to provide positive outcomes to the patients		4 (Agree)	2 (Disagree)	4 (Agree)	2 (Disagree)	4 (Agree)	4 (Agree)	2 (Disagree)	2 (Disagree)	2 (Disagree)	2 (Disagree)	4 (Agree)	Time constraints in the training of staff to use the AI correctly.		4 Agree	4 Agree	3 Neither agree nor disagree	2 Disagree	4 (Fairly trust)	4 (Agree)		5 (Very important)	5 (Very important)	4 (Important)	2 (Unimportant)
P42	Yes, I consent	2	Manager (eg. Practice manager, Deputy manager, Department manager)		Yes	Alexa, Banking apps, health apps, google maps	Yes	5-10 years	All of the above in 6a	2 (minimal understanding)	Yes	Dictate software programme. Clinicians speak into their phone or headset and their clinic letters dictate automatically on the screen. Eliminates the need for a secretary to type.		4 (Agree)	4 (Agree)	4 (Agree)	4 (Agree)	5 (Strongly agree)		5 (Strongly agree)	5 (Strongly agree)	4 (Agree)	4 (Agree)	Improving efficiency and speed. Lots of backlogs in the NHS at the moment. Anything that will help to clear these.		4 (Agree)	5 (Strongly agree)	4 (Agree)	4 (Agree)	3 (Neither agree nor disagree)	5 (Strongly agree)	3 (Neither agree nor disagree)	4 (Agree)	3 (Neither agree nor disagree)	3 (Neither agree nor disagree)	4 (Agree)	The NHS losing its personal touch. Not everyone likes machines taking over.		4 Agree	4 Agree	4 Agree	3 Neither agree nor disagree	4 (Fairly trust)	4 (Agree)		4 (Important)	4 (Important)	5 (Very important)	5 (Very important)
P50	Yes, I consent	2	Manager (eg. Practice manager, Deputy manager, Department manager)		Yes	Banking, Ebay	I don't know			3 (adequate understanding)	Yes	Automative nomad tray filling.		4 (Agree)	3 (Neither agree nor disagree)	3 (Neither agree nor disagree)	4 (Agree)	4 (Agree)		4 (Agree)	4 (Agree)	4 (Agree)	2 (Disagree)	Seeing it work in practice.		5 (Strongly agree)	4 (Agree)	5 (Strongly agree)	5 (Strongly agree)	5 (Strongly agree)	5 (Strongly agree)	4 (Agree)	3 (Neither agree nor disagree)	4 (Agree)	4 (Agree)	4 (Agree)	Many clinical decisions in primary care are a result of experience and on occasions intuition.		3 Neither agree nor disagree	4 Agree	1 Strongly Disagree	3 Neither agree nor disagree	4 (Fairly trust)	2 (Disagree)		5 (Very important)	5 (Very important)	5 (Very important)	5 (Very important)
P65	Yes, I consent	2	Manager (eg. Practice manager, Deputy manager, Department manager)		No		No			3 (adequate understanding)	No			4 (Agree)	4 (Agree)	4 (Agree)	5 (Strongly agree)	4 (Agree)		5 (Strongly agree)	5 (Strongly agree)	5 (Strongly agree)	4 (Agree)	It would made the practice run more efficiently		4 (Agree)	2 (Disagree)	3 (Neither agree nor disagree)	3 (Neither agree nor disagree)	5 (Strongly agree)	5 (Strongly agree)	3 (Neither agree nor disagree)	2 (Disagree)	3 (Neither agree nor disagree)	3 (Neither agree nor disagree)	5 (Strongly agree)	Initial cost and any maintenance cost such as upgrades		3 Neither agree nor disagree	5 Strongly Agree	4 Agree	3 Neither agree nor disagree	4 (Fairly trust)	4 (Agree)		5 (Very important)	5 (Very important)	5 (Very important)	5 (Very important)
P69	Yes, I consent	2	Manager (eg. Practice manager, Deputy manager, Department manager)		No		No			3 (adequate understanding)	No			5 (Strongly agree)	5 (Strongly agree)	5 (Strongly agree)	5 (Strongly agree)	5 (Strongly agree)		5 (Strongly agree)	5 (Strongly agree)	5 (Strongly agree)	3 (Neither agree nor disagree)	Training staff how to use AI. The fact that staff are wary of the AI systems could mean they are less likely to accept or use it		4 (Agree)	2 (Disagree)	4 (Agree)	2 (Disagree)	4 (Agree)	4 (Agree)	2 (Disagree)	2 (Disagree)	2 (Disagree)	2 (Disagree)	2 (Disagree)			4 Agree	3 Neither agree nor disagree	3 Neither agree nor disagree	2 Disagree	4 (Fairly trust)	4 (Agree)		5 (Very important)	5 (Very important)	5 (Very important)	5 (Very important)
P70	Yes, I consent	2	Manager (eg. Practice manager, Deputy manager, Department manager)		Yes	Data intervention- clinical decision support system.	Yes	1-5 years	Prevent medication error, patient complications.	4 (fair understanding)	Yes	Taking notes, geneic codes, robots assisting in surgery.		5 (Strongly agree)	5 (Strongly agree)	5 (Strongly agree)	5 (Strongly agree)	5 (Strongly agree)		5 (Strongly agree)	5 (Strongly agree)	4 (Agree)	2 (Disagree)	Medical diagnosis I believe the list is endless.		5 (Strongly agree)	5 (Strongly agree)	4 (Agree)	3 (Neither agree nor disagree)	4 (Agree)	4 (Agree)	3 (Neither agree nor disagree)	3 (Neither agree nor disagree)	4 (Agree)	4 (Agree)	5 (Strongly agree)	Patient harm, potential errors, lack of trust & transparency, a vulnerability in hacking, privacy breaches.		4 Agree	4 Agree	3 Neither agree nor disagree	5 Strongly Agree	4 (Fairly trust)	4 (Agree)		5 (Very important)	5 (Very important)	5 (Very important)	5 (Very important)
P74	Yes, I consent	2	Manager (eg. Practice manager, Deputy manager, Department manager)		Yes	Banking apps. Alexa. We also use a system at work to check dispensed medication.	Yes	More than 10 years	Same as above	3 (adequate understanding)	Yes	We currently use a system called Dispens-It. This checks medication when we dispense it saving the need for a second person to check.		5 (Strongly agree)	5 (Strongly agree)	5 (Strongly agree)	4 (Agree)	4 (Agree)		4 (Agree)	4 (Agree)	3 (Neither agree nor disagree)	3 (Neither agree nor disagree)	Cost. Proven ability to work and reduce errors,time, etc		3 (Neither agree nor disagree)	4 (Agree)	5 (Strongly agree)	5 (Strongly agree)	4 (Agree)	5 (Strongly agree)	3 (Neither agree nor disagree)	3 (Neither agree nor disagree)	1 (Strongly disagree)	1 (Strongly disagree)	3 (Neither agree nor disagree)	The reduction of job roles for current staff		4 Agree	3 Neither agree nor disagree	3 Neither agree nor disagree	5 Strongly Agree	5 (Fully trust)	5 (Strongly agree)		5 (Very important)	5 (Very important)	4 (Important)	4 (Important)
P78	Yes, I consent	2	Manager (eg. Practice manager, Deputy manager, Department manager)		Yes	Alexa, maps, Siri, banking apps, fitness apps including watches	Yes	1-5 years	As above	3 (adequate understanding)	Don't know			4 (Agree)	4 (Agree)	5 (Strongly agree)	4 (Agree)	5 (Strongly agree)		5 (Strongly agree)	5 (Strongly agree)	4 (Agree)	5 (Strongly agree)	Increase in clinical capacity or reducing admin staff by time saving therefore ultimately cost saving		5 (Strongly agree)	4 (Agree)	4 (Agree)	3 (Neither agree nor disagree)	5 (Strongly agree)	5 (Strongly agree)	4 (Agree)	4 (Agree)	3 (Neither agree nor disagree)	4 (Agree)	5 (Strongly agree)	Data governance. Perhaps if the system needed human oversight of decisions this might be actual added work?		4 Agree	3 Neither agree nor disagree	2 Disagree	3 Neither agree nor disagree	3 (I don't know)	2 (Disagree)		5 (Very important)	4 (Important)	5 (Very important)	5 (Very important)
P81	Yes, I consent	2	Manager (eg. Practice manager, Deputy manager, Department manager)		No		No			3 (adequate understanding)	No			3 (Neither agree nor disagree)	4 (Agree)	2 (Disagree)	4 (Agree)	3 (Neither agree nor disagree)		5 (Strongly agree)	4 (Agree)	4 (Agree)	3 (Neither agree nor disagree)	When it comes down to the use of AI it is always education / training and trust ! AI can’t be prosecuted or lose its registration to practice. Elon musk (love him or hate him) has a great deal Of knowledge and believes AI development should pause pending better legislation. This doesn’t inspire confidence. If staff understand systems and processes they are more accepting and trusting especially i…		4 (Agree)	2 (Disagree)	5 (Strongly agree)	2 (Disagree)	5 (Strongly agree)	5 (Strongly agree)	5 (Strongly agree)	2 (Disagree)	5 (Strongly agree)	5 (Strongly agree)	5 (Strongly agree)	Trust. This would be the main issue- trusting AI to take over roles humans have performed.		4 Agree	3 Neither agree nor disagree	4 Agree	2 Disagree	2 (Mistrust)	2 (Disagree)		5 (Very important)	5 (Very important)	5 (Very important)	5 (Very important)
P84	Yes, I consent	2	Manager (eg. Practice manager, Deputy manager, Department manager)		Yes	Patient record summary	Yes	Less than a year	To summarise patient records	4 (fair understanding)	Yes	To summarise patient records		4 (Agree)	4 (Agree)	4 (Agree)	3 (Neither agree nor disagree)	4 (Agree)		4 (Agree)	5 (Strongly agree)	4 (Agree)	5 (Strongly agree)	Cutting costs		4 (Agree)	3 (Neither agree nor disagree)	4 (Agree)	4 (Agree)	2 (Disagree)	4 (Agree)	5 (Strongly agree)	5 (Strongly agree)	4 (Agree)	4 (Agree)	4 (Agree)	Often makes errors		2 Disagree	4 Agree	4 Agree	2 Disagree	2 (Mistrust)	5 (Strongly agree)		4 (Important)	4 (Important)	5 (Very important)	4 (Important)
P85	Yes, I consent	2	Manager (eg. Practice manager, Deputy manager, Department manager)		No		No			2 (minimal understanding)	No			3 (Neither agree nor disagree)	2 (Disagree)	4 (Agree)	4 (Agree)	4 (Agree)		4 (Agree)	4 (Agree)	3 (Neither agree nor disagree)	3 (Neither agree nor disagree)	Time saving assistance with diagnosing identifying patients requiring follow up		5 (Strongly agree)	2 (Disagree)	4 (Agree)	2 (Disagree)	4 (Agree)	5 (Strongly agree)	3 (Neither agree nor disagree)	4 (Agree)	3 (Neither agree nor disagree)	2 (Disagree)	2 (Disagree)	the cost and time involved in training staff		2 Disagree	3 Neither agree nor disagree	4 Agree	3 Neither agree nor disagree	4 (Fairly trust)	3 (I have no opinion either way)		1 (Very unimportant)	1 (Very unimportant)	1 (Very unimportant)	1 (Very unimportant)
P88	Yes, I consent	2	Manager (eg. Practice manager, Deputy manager, Department manager)		Yes	Writing care plans	No			3 (adequate understanding)	Yes	Medications Full planning of care		4 (Agree)	3 (Neither agree nor disagree)	4 (Agree)	4 (Agree)	3 (Neither agree nor disagree)		4 (Agree)	4 (Agree)	3 (Neither agree nor disagree)	3 (Neither agree nor disagree)	AI needs to be fail proof of at least 95% for keeping people safe		5 (Strongly agree)	4 (Agree)	5 (Strongly agree)	3 (Neither agree nor disagree)	5 (Strongly agree)	5 (Strongly agree)	4 (Agree)	4 (Agree)	3 (Neither agree nor disagree)	5 (Strongly agree)	5 (Strongly agree)	Lack of understanding		3 Neither agree nor disagree	3 Neither agree nor disagree	4 Agree	4 Agree	2 (Mistrust)	4 (Agree)		4 (Important)	4 (Important)	5 (Very important)	5 (Very important)
P89	Yes, I consent	2	Manager (eg. Practice manager, Deputy manager, Department manager)		Yes	Banking, Alexa, Google Maps	No			3 (adequate understanding)	No			3 (Neither agree nor disagree)	2 (Disagree)	4 (Agree)	4 (Agree)	4 (Agree)		4 (Agree)	4 (Agree)	4 (Agree)	2 (Disagree)	Decrease in pressure.		4 (Agree)	2 (Disagree)	4 (Agree)	5 (Strongly agree)	5 (Strongly agree)	5 (Strongly agree)	3 (Neither agree nor disagree)	3 (Neither agree nor disagree)	3 (Neither agree nor disagree)	4 (Agree)	4 (Agree)	Workforce could lose their jobs. It would probably need a second opinion.		2 Disagree	2 Disagree	3 Neither agree nor disagree	4 Agree	4 (Fairly trust)	2 (Disagree)		4 (Important)	5 (Very important)	5 (Very important)	5 (Very important)
P90	Yes, I consent	2	Manager (eg. Practice manager, Deputy manager, Department manager)		No		No			2 (minimal understanding)	No			4 (Agree)	4 (Agree)	2 (Disagree)	3 (Neither agree nor disagree)	4 (Agree)		4 (Agree)	4 (Agree)	4 (Agree)	3 (Neither agree nor disagree)	A good training package to reduce staff anxiety around the use of it		4 (Agree)	4 (Agree)	5 (Strongly agree)	4 (Agree)	5 (Strongly agree)	5 (Strongly agree)	3 (Neither agree nor disagree)	3 (Neither agree nor disagree)	3 (Neither agree nor disagree)	3 (Neither agree nor disagree)	4 (Agree)	Staff who are not IT literate		4 Agree	4 Agree	3 Neither agree nor disagree	4 Agree	3 (I don't know)	3 (I have no opinion either way)		4 (Important)	5 (Very important)	5 (Very important)	5 (Very important)
P98	Yes, I consent	2	Manager (eg. Practice manager, Deputy manager, Department manager)		Yes	To file straightforward letters according to certain features	No			3 (adequate understanding)	No			3 (Neither agree nor disagree)	3 (Neither agree nor disagree)	2 (Disagree)	4 (Agree)	4 (Agree)		4 (Agree)	3 (Neither agree nor disagree)	3 (Neither agree nor disagree)	2 (Disagree)	Reducing the chances of mistakes being made (human error)		5 (Strongly agree)	3 (Neither agree nor disagree)	4 (Agree)	4 (Agree)	5 (Strongly agree)	5 (Strongly agree)	4 (Agree)	3 (Neither agree nor disagree)	3 (Neither agree nor disagree)	4 (Agree)	4 (Agree)	The impact on staff and patients during the implementation		2 Disagree	4 Agree	3 Neither agree nor disagree	3 Neither agree nor disagree	3 (I don't know)	2 (Disagree)		5 (Very important)	5 (Very important)	5 (Very important)	5 (Very important)
P102	Yes, I consent	2	Manager (eg. Practice manager, Deputy manager, Department manager)		Yes	I have used AI to find key words in the summaries provided by doctors for the clinical trials my company is running.	Yes	1-5 years	Mainly for clinical trials and being able to find the most relevant information for various studies.	3 (adequate understanding)	Don't know			4 (Agree)	4 (Agree)	3 (Neither agree nor disagree)	4 (Agree)	4 (Agree)		4 (Agree)	5 (Strongly agree)	3 (Neither agree nor disagree)	3 (Neither agree nor disagree)	Having to analyse big sets of data related to new drug trials, patient records and other information.		4 (Agree)	2 (Disagree)	5 (Strongly agree)	2 (Disagree)	4 (Agree)	5 (Strongly agree)	5 (Strongly agree)	3 (Neither agree nor disagree)	4 (Agree)	3 (Neither agree nor disagree)	4 (Agree)	Lack of incentive for people with less technical abilities to accept AI solutions.		2 Disagree	3 Neither agree nor disagree	3 Neither agree nor disagree	4 Agree	4 (Fairly trust)	3 (I have no opinion either way)		3 (Somewhat important)	5 (Very important)	5 (Very important)	5 (Very important)
P105	Yes, I consent	2	Manager (eg. Practice manager, Deputy manager, Department manager)		No		No			2 (minimal understanding)	No			4 (Agree)	4 (Agree)	3 (Neither agree nor disagree)	3 (Neither agree nor disagree)	4 (Agree)		5 (Strongly agree)	5 (Strongly agree)	4 (Agree)	5 (Strongly agree)	Staff training and understanding		5 (Strongly agree)	2 (Disagree)	4 (Agree)	3 (Neither agree nor disagree)	4 (Agree)	5 (Strongly agree)	3 (Neither agree nor disagree)	3 (Neither agree nor disagree)	4 (Agree)	4 (Agree)	4 (Agree)	Unsure - the main issue would probably be cost and training and the implementation of this		3 Neither agree nor disagree	4 Agree	3 Neither agree nor disagree	4 Agree	4 (Fairly trust)	4 (Agree)		4 (Important)	5 (Very important)	5 (Very important)	5 (Very important)
P106	Yes, I consent	2	Manager (eg. Practice manager, Deputy manager, Department manager)		Yes	All of the above mentioned apps, internet banking, siri, alexa, nest, and google maps.	Yes	1-5 years	Same as listed above. Daily use of internet banking apps.	4 (fair understanding)	Yes	NHS app		4 (Agree)	3 (Neither agree nor disagree)	4 (Agree)	4 (Agree)	4 (Agree)		5 (Strongly agree)	3 (Neither agree nor disagree)	4 (Agree)	1 (Strongly disagree)	Giving patients more access to care.		4 (Agree)	2 (Disagree)	5 (Strongly agree)	3 (Neither agree nor disagree)	5 (Strongly agree)	5 (Strongly agree)	4 (Agree)	3 (Neither agree nor disagree)	3 (Neither agree nor disagree)	4 (Agree)	3 (Neither agree nor disagree)	Age of staff and patients. Older generations could potentially struggle and staff could be lost.		5 Strongly Agree	4 Agree	3 Neither agree nor disagree	4 Agree	4 (Fairly trust)	1 (Strongly disagree)		4 (Important)	5 (Very important)	5 (Very important)	5 (Very important)
P109	Yes, I consent	2	Manager (eg. Practice manager, Deputy manager, Department manager)		No		No			3 (adequate understanding)	No			4 (Agree)	4 (Agree)	4 (Agree)	4 (Agree)	4 (Agree)		4 (Agree)	4 (Agree)	4 (Agree)	4 (Agree)	I think AI is a great idea. It enables people to work with the system to write good support or care plans.		1 (Strongly disagree)	3 (Neither agree nor disagree)	4 (Agree)	3 (Neither agree nor disagree)	2 (Disagree)	3 (Neither agree nor disagree)	3 (Neither agree nor disagree)	3 (Neither agree nor disagree)	2 (Disagree)	2 (Disagree)	3 (Neither agree nor disagree)	I can’t think of other barriers		3 Neither agree nor disagree	3 Neither agree nor disagree	3 Neither agree nor disagree	4 Agree	4 (Fairly trust)	4 (Agree)		4 (Important)	4 (Important)	3 (Somewhat important)	3 (Somewhat important)
P110	Yes, I consent	2	Manager (eg. Practice manager, Deputy manager, Department manager)		No		No			3 (adequate understanding)	No			4 (Agree)	4 (Agree)	4 (Agree)	4 (Agree)	4 (Agree)		3 (Neither agree nor disagree)	4 (Agree)	4 (Agree)	4 (Agree)	Time saving .		4 (Agree)	4 (Agree)	4 (Agree)	3 (Neither agree nor disagree)	3 (Neither agree nor disagree)	4 (Agree)	3 (Neither agree nor disagree)	3 (Neither agree nor disagree)	3 (Neither agree nor disagree)	3 (Neither agree nor disagree)	2 (Disagree)	Lack of good training , maybe mis use		3 Neither agree nor disagree	4 Agree	3 Neither agree nor disagree	2 Disagree	4 (Fairly trust)	3 (I have no opinion either way)		5 (Very important)	5 (Very important)	5 (Very important)	5 (Very important)
P111	Yes, I consent	2	Manager (eg. Practice manager, Deputy manager, Department manager)		Yes	Use Alexa and Siri in general everyday life	Yes	5-10 years	Just to assist in the home Banking Lights	3 (adequate understanding)	No			4 (Agree)	4 (Agree)	4 (Agree)	3 (Neither agree nor disagree)	4 (Agree)		4 (Agree)	4 (Agree)	4 (Agree)	3 (Neither agree nor disagree)	To be easy to use and uncomplicated		2 (Disagree)	2 (Disagree)	4 (Agree)	2 (Disagree)	3 (Neither agree nor disagree)	4 (Agree)	3 (Neither agree nor disagree)	3 (Neither agree nor disagree)	3 (Neither agree nor disagree)	4 (Agree)	4 (Agree)	Open to error		1 Strongly Disagree	4 Agree	3 Neither agree nor disagree	4 Agree	4 (Fairly trust)	2 (Disagree)		4 (Important)	4 (Important)	5 (Very important)	4 (Important)
P113	Yes, I consent	2	Manager (eg. Practice manager, Deputy manager, Department manager)		Yes	Probability predictions	No			2 (minimal understanding)	Don't know			4 (Agree)	4 (Agree)	4 (Agree)	4 (Agree)	4 (Agree)		5 (Strongly agree)	4 (Agree)	3 (Neither agree nor disagree)	3 (Neither agree nor disagree)	Generational barriers currently exsist due to lack of access to further education		4 (Agree)	3 (Neither agree nor disagree)	5 (Strongly agree)	3 (Neither agree nor disagree)	5 (Strongly agree)	5 (Strongly agree)	3 (Neither agree nor disagree)	3 (Neither agree nor disagree)	2 (Disagree)	3 (Neither agree nor disagree)	2 (Disagree)	Time consuming role out		2 Disagree	4 Agree	3 Neither agree nor disagree	3 Neither agree nor disagree	4 (Fairly trust)	3 (I have no opinion either way)		5 (Very important)	5 (Very important)	5 (Very important)	5 (Very important)
P115	Yes, I consent	2	Manager (eg. Practice manager, Deputy manager, Department manager)		No		No			3 (adequate understanding)	No			4 (Agree)	4 (Agree)	4 (Agree)	3 (Neither agree nor disagree)	4 (Agree)		4 (Agree)	4 (Agree)	4 (Agree)	2 (Disagree)	It could improve overall awareness and compliance.		5 (Strongly agree)	2 (Disagree)	4 (Agree)	2 (Disagree)	5 (Strongly agree)	3 (Neither agree nor disagree)	4 (Agree)	3 (Neither agree nor disagree)	4 (Agree)	4 (Agree)	4 (Agree)	Risk of misdiagnosis.		5 Strongly Agree	3 Neither agree nor disagree	2 Disagree	4 Agree	3 (I don't know)	2 (Disagree)		5 (Very important)	5 (Very important)	5 (Very important)	5 (Very important)
P116	Yes, I consent	2	Manager (eg. Practice manager, Deputy manager, Department manager)		No		No			2 (minimal understanding)	No			3 (Neither agree nor disagree)	3 (Neither agree nor disagree)	3 (Neither agree nor disagree)	3 (Neither agree nor disagree)	3 (Neither agree nor disagree)		4 (Agree)	4 (Agree)	4 (Agree)	4 (Agree)	More understanding		5 (Strongly agree)	5 (Strongly agree)	5 (Strongly agree)	5 (Strongly agree)	5 (Strongly agree)	5 (Strongly agree)	5 (Strongly agree)	5 (Strongly agree)	3 (Neither agree nor disagree)	4 (Agree)	4 (Agree)	Information governance sign off		4 Agree	4 Agree	4 Agree	4 Agree	3 (I don't know)	3 (I have no opinion either way)		4 (Important)	4 (Important)	4 (Important)	4 (Important)
P117	Yes, I consent	2	Manager (eg. Practice manager, Deputy manager, Department manager)		Yes	I use it as stated above. I use Alexa, banking apps. I have also used it for when I was trying to decide if a piece of furniture would suit my room. I was able to film my room and then the ai put the piece in there to see how it would look	No			2 (minimal understanding)	Yes	I am only aware very minimally. I think sometimes robots are used for assisting procedures. I’m not too sure though		1 (Strongly disagree)	1 (Strongly disagree)	1 (Strongly disagree)	1 (Strongly disagree)	1 (Strongly disagree)		4 (Agree)	3 (Neither agree nor disagree)	2 (Disagree)	2 (Disagree)	If the nhs thinks it would reduce waiting times		5 (Strongly agree)	5 (Strongly agree)	5 (Strongly agree)	5 (Strongly agree)	5 (Strongly agree)	5 (Strongly agree)	4 (Agree)	4 (Agree)	5 (Strongly agree)	3 (Neither agree nor disagree)	5 (Strongly agree)	Maybe the lack of personal touch?		1 Strongly Disagree	1 Strongly Disagree	1 Strongly Disagree	1 Strongly Disagree	2 (Mistrust)	2 (Disagree)		5 (Very important)	5 (Very important)	5 (Very important)	5 (Very important)
P118	Yes, I consent	2	Manager (eg. Practice manager, Deputy manager, Department manager)		Yes	In personal life some of those apps given above for example	Yes	5-10 years	Again personal life google maps etc	2 (minimal understanding)	Yes	Not used personally but I have come across triaging algorithms		4 (Agree)	4 (Agree)	3 (Neither agree nor disagree)	4 (Agree)	4 (Agree)		4 (Agree)	4 (Agree)	4 (Agree)	3 (Neither agree nor disagree)	National drives and targets		4 (Agree)	2 (Disagree)	4 (Agree)	4 (Agree)	5 (Strongly agree)	5 (Strongly agree)	4 (Agree)	2 (Disagree)	3 (Neither agree nor disagree)	2 (Disagree)	2 (Disagree)	Lack of acceptance for need to change, barriers to do with skills and acceptance of training		2 Disagree	4 Agree	3 Neither agree nor disagree	4 Agree	4 (Fairly trust)	3 (I have no opinion either way)		4 (Important)	5 (Very important)	5 (Very important)	5 (Very important)
P121	Yes, I consent	2	Manager (eg. Practice manager, Deputy manager, Department manager)		No		No			3 (adequate understanding)	No			4 (Agree)	4 (Agree)	3 (Neither agree nor disagree)	4 (Agree)	4 (Agree)		4 (Agree)	5 (Strongly agree)	3 (Neither agree nor disagree)	2 (Disagree)	Evidence of success		4 (Agree)	2 (Disagree)	5 (Strongly agree)	4 (Agree)	3 (Neither agree nor disagree)	4 (Agree)	4 (Agree)	5 (Strongly agree)	3 (Neither agree nor disagree)	3 (Neither agree nor disagree)	5 (Strongly agree)	Fear that practitioners will become complacent and rely on AI which could lead to more mistakes		2 Disagree	3 Neither agree nor disagree	4 Agree	3 Neither agree nor disagree	4 (Fairly trust)	3 (I have no opinion either way)		4 (Important)	5 (Very important)	5 (Very important)	5 (Very important)
P123	Yes, I consent	2	Manager (eg. Practice manager, Deputy manager, Department manager)		Yes	Chat GPT for drafting letters.	Yes	Less than a year	Chat GPT to draft letters and summarise large blocks of text.	2 (minimal understanding)	No			4 (Agree)	3 (Neither agree nor disagree)	4 (Agree)	4 (Agree)	4 (Agree)		4 (Agree)	4 (Agree)	3 (Neither agree nor disagree)	3 (Neither agree nor disagree)	Proven effectiveness and the ability to review important aspects.		4 (Agree)	3 (Neither agree nor disagree)	4 (Agree)	4 (Agree)	3 (Neither agree nor disagree)	4 (Agree)	3 (Neither agree nor disagree)	3 (Neither agree nor disagree)	3 (Neither agree nor disagree)	3 (Neither agree nor disagree)	3 (Neither agree nor disagree)	Handling of data, if AI can apply nuances to data and understand the "data" relates to actual people		1 Strongly Disagree	3 Neither agree nor disagree	1 Strongly Disagree	3 Neither agree nor disagree	4 (Fairly trust)	3 (I have no opinion either way)		3 (Somewhat important)	5 (Very important)	5 (Very important)	5 (Very important)
P124	Yes, I consent	2	Manager (eg. Practice manager, Deputy manager, Department manager)		Yes	Siri and Alexa mostly for playing music and checking weather	Yes	1-5 years	Music and weather	5 (good understanding)	No			4 (Agree)	3 (Neither agree nor disagree)	3 (Neither agree nor disagree)	4 (Agree)	4 (Agree)		5 (Strongly agree)	4 (Agree)	3 (Neither agree nor disagree)	2 (Disagree)	Using AI would speed up projects and allow work to be completed quicker		5 (Strongly agree)	3 (Neither agree nor disagree)	5 (Strongly agree)	5 (Strongly agree)	5 (Strongly agree)	5 (Strongly agree)	3 (Neither agree nor disagree)	4 (Agree)	4 (Agree)	4 (Agree)	5 (Strongly agree)	AI would not be easily accessible for less tech savvy employees		4 Agree	2 Disagree	2 Disagree	4 Agree	3 (I don't know)	2 (Disagree)		4 (Important)	5 (Very important)	5 (Very important)	5 (Very important)
P125	Yes, I consent	2	Manager (eg. Practice manager, Deputy manager, Department manager)		Yes	I use amazon alexa, google maps, banking and health apps. We process invoices through a paperless system set up to read invoices and direct them to the right person.	Yes	1-5 years	I use amazon alexa, google maps, banking and health apps. We process invoices through a paperless system set up to read invoices and direct them to the right person.	3 (adequate understanding)	Don't know			4 (Agree)	4 (Agree)	3 (Neither agree nor disagree)	3 (Neither agree nor disagree)	4 (Agree)		5 (Strongly agree)	5 (Strongly agree)	3 (Neither agree nor disagree)	2 (Disagree)	Understanding that if AI were to increase efficiency that staff won't be carrying such a heavy workload as it will be reduced. This should in theory help lower burnout rates.		4 (Agree)	2 (Disagree)	5 (Strongly agree)	2 (Disagree)	5 (Strongly agree)	5 (Strongly agree)	3 (Neither agree nor disagree)	2 (Disagree)	3 (Neither agree nor disagree)	3 (Neither agree nor disagree)	3 (Neither agree nor disagree)	AI doesn't know our experiences or feelings. It's designed to be logical, where humans often make what's seen to be illogical decisions but they're actually the right call.		4 Agree	3 Neither agree nor disagree	2 Disagree	3 Neither agree nor disagree	3 (I don't know)	4 (Agree)		4 (Important)	5 (Very important)	5 (Very important)	5 (Very important)
P126	Yes, I consent	2	Manager (eg. Practice manager, Deputy manager, Department manager)		Don't know		I don't know			3 (adequate understanding)	Yes	Diagnosis of patient complaints		2 (Disagree)	2 (Disagree)	2 (Disagree)	4 (Agree)	3 (Neither agree nor disagree)		4 (Agree)	4 (Agree)	5 (Strongly agree)	2 (Disagree)	Triaging patients effectively		3 (Neither agree nor disagree)	4 (Agree)	5 (Strongly agree)	3 (Neither agree nor disagree)	4 (Agree)	4 (Agree)	4 (Agree)	3 (Neither agree nor disagree)	4 (Agree)	3 (Neither agree nor disagree)	4 (Agree)	Lack of patient confidentiality		2 Disagree	3 Neither agree nor disagree	3 Neither agree nor disagree	4 Agree	4 (Fairly trust)	3 (I have no opinion either way)		4 (Important)	5 (Very important)	5 (Very important)	4 (Important)
P127	Yes, I consent	2	Manager (eg. Practice manager, Deputy manager, Department manager)		Yes	Siri, Google maps, Lloyds Bank	I don't know			2 (minimal understanding)	Don't know			2 (Disagree)	3 (Neither agree nor disagree)	3 (Neither agree nor disagree)	3 (Neither agree nor disagree)	2 (Disagree)		4 (Agree)	2 (Disagree)	2 (Disagree)	2 (Disagree)	Decrease in some admin duties		5 (Strongly agree)	5 (Strongly agree)	5 (Strongly agree)	5 (Strongly agree)	5 (Strongly agree)	5 (Strongly agree)	5 (Strongly agree)	5 (Strongly agree)	5 (Strongly agree)	5 (Strongly agree)	5 (Strongly agree)	Patient ID checks being wrong, wrong information for surgery etc		1 Strongly Disagree	2 Disagree	2 Disagree	3 Neither agree nor disagree	2 (Mistrust)	2 (Disagree)		4 (Important)	5 (Very important)	5 (Very important)	5 (Very important)
P128	Yes, I consent	2	Manager (eg. Practice manager, Deputy manager, Department manager)		Yes	symptom / diagnosing	Yes	Less than a year	symptom diagnosing patients	3 (adequate understanding)	Don't know			5 (Strongly agree)	4 (Agree)	4 (Agree)	5 (Strongly agree)	5 (Strongly agree)		5 (Strongly agree)	5 (Strongly agree)	5 (Strongly agree)	3 (Neither agree nor disagree)	ease of use and understanding		5 (Strongly agree)	4 (Agree)	5 (Strongly agree)	3 (Neither agree nor disagree)	3 (Neither agree nor disagree)	5 (Strongly agree)	3 (Neither agree nor disagree)	3 (Neither agree nor disagree)	3 (Neither agree nor disagree)	4 (Agree)	3 (Neither agree nor disagree)	making sure it is used properly and people fully understand it when using it, otherwise it could be wasted		4 Agree	4 Agree	4 Agree	2 Disagree	4 (Fairly trust)	3 (I have no opinion either way)		4 (Important)	5 (Very important)	5 (Very important)	5 (Very important)
P131	Yes, I consent	2	Manager (eg. Practice manager, Deputy manager, Department manager)		Yes	Health apps, maps and banking.	Yes	5-10 years	Health apps, maps and banking.	3 (adequate understanding)	Don't know			4 (Agree)	4 (Agree)	3 (Neither agree nor disagree)	3 (Neither agree nor disagree)	4 (Agree)		4 (Agree)	5 (Strongly agree)	3 (Neither agree nor disagree)	1 (Strongly disagree)	It has to be proven to make few errors than a human, no matter how efficient it is or easy to use.		5 (Strongly agree)	2 (Disagree)	5 (Strongly agree)	5 (Strongly agree)	5 (Strongly agree)	5 (Strongly agree)	3 (Neither agree nor disagree)	4 (Agree)	4 (Agree)	4 (Agree)	5 (Strongly agree)	AI cannot always re-adjust or repair an error that is specific to a patient as it uses a 'one size fits all' approach.		2 Disagree	3 Neither agree nor disagree	3 Neither agree nor disagree	2 Disagree	3 (I don't know)	2 (Disagree)		4 (Important)	4 (Important)	5 (Very important)	4 (Important)
P122	Yes, I consent	2	Manager (eg. Practice manager, Deputy manager, Department manager)		No		No			4 (fair understanding)	No			5 (Strongly agree)	3 (Neither agree nor disagree)	4 (Agree)	4 (Agree)	4 (Agree)		3 (Neither agree nor disagree)	4 (Agree)	3 (Neither agree nor disagree)	3 (Neither agree nor disagree)	Thorough testing and evidence base for its use		4 (Agree)	3 (Neither agree nor disagree)	5 (Strongly agree)	4 (Agree)	5 (Strongly agree)	5 (Strongly agree)	5 (Strongly agree)	3 (Neither agree nor disagree)	3 (Neither agree nor disagree)	4 (Agree)	5 (Strongly agree)	The suspicion that it will be used to force clinicians into a higher work load		3 Neither agree nor disagree	3 Neither agree nor disagree	3 Neither agree nor disagree	3 Neither agree nor disagree	3 (I don't know)	2 (Disagree)		5 (Very important)	5 (Very important)	5 (Very important)	5 (Very important)
P132	Yes, I consent	2	Manager (eg. Practice manager, Deputy manager, Department manager)			I have used AI with my banking apps and with Alexa			I am currently using banking apps, netflix and Alexa		Don't know	I am not sure it is used within PC at all.												It would need to be shown to be accurate for PC to use AI													The cost of the AI would be a major barrier, GP practices are individual businesses, everything spent has to be agreed by the Partners. I don’t think the cost could be justified.
P25	Yes, I consent	3	Clinical (e.g. doctor, nurse...etc.)		Yes	Alexa, Banking & Financial Apps	Yes	1-5 years	I invest on the stockmarket, and use AI to search for & sort shares	4 (fair understanding)	No			4 (Agree)	5 (Strongly agree)	4 (Agree)	3 (Neither agree nor disagree)	4 (Agree)		5 (Strongly agree)	4 (Agree)	4 (Agree)	2 (Disagree)	Reduce rate or errors, increase diagnostic possibilities		4 (Agree)	2 (Disagree)	5 (Strongly agree)	3 (Neither agree nor disagree)	4 (Agree)	5 (Strongly agree)	3 (Neither agree nor disagree)	4 (Agree)	3 (Neither agree nor disagree)	3 (Neither agree nor disagree)	3 (Neither agree nor disagree)	conflict between software providers / Cost		4 Agree	5 Strongly Agree	3 Neither agree nor disagree	4 Agree	4 (Fairly trust)	4 (Agree)		5 (Very important)	5 (Very important)	5 (Very important)	5 (Very important)
P27	Yes, I consent	3	Support role (eg. administrator, receptionist, clerk)		Yes	Summarise text, visualize data, support administrative tasks	Yes	1-5 years	Medical image segmentation, deep learning medical tools	3 (adequate understanding)	Don't know			4 (Agree)	4 (Agree)	4 (Agree)	4 (Agree)	4 (Agree)		4 (Agree)	4 (Agree)	3 (Neither agree nor disagree)	2 (Disagree)	Scalability		3 (Neither agree nor disagree)	2 (Disagree)	4 (Agree)	2 (Disagree)	3 (Neither agree nor disagree)	4 (Agree)	4 (Agree)	3 (Neither agree nor disagree)	4 (Agree)	4 (Agree)	4 (Agree)	Issues with reliability, validity and accuracy of data. Lack of capacity to build and maintain IT infrastructures. Regulatory compliance issues. Acceptance and consent by HCPs and patients alike		2 Disagree	3 Neither agree nor disagree	3 Neither agree nor disagree	3 Neither agree nor disagree	4 (Fairly trust)	2 (Disagree)		4 (Important)	4 (Important)	4 (Important)	4 (Important)
P31	Yes, I consent	3	Support role (eg. administrator, receptionist, clerk)		No		No			2 (minimal understanding)	No			3 (Neither agree nor disagree)	2 (Disagree)	3 (Neither agree nor disagree)	3 (Neither agree nor disagree)	4 (Agree)		4 (Agree)	4 (Agree)	3 (Neither agree nor disagree)	2 (Disagree)	Medication supply		5 (Strongly agree)	3 (Neither agree nor disagree)	4 (Agree)	3 (Neither agree nor disagree)	5 (Strongly agree)	4 (Agree)	3 (Neither agree nor disagree)	3 (Neither agree nor disagree)	3 (Neither agree nor disagree)	4 (Agree)	4 (Agree)	Training		1 Strongly Disagree	3 Neither agree nor disagree	1 Strongly Disagree	3 Neither agree nor disagree	3 (I don't know)	3 (I have no opinion either way)		4 (Important)	5 (Very important)	5 (Very important)	5 (Very important)
P36	Yes, I consent	3	Clinical (e.g. doctor, nurse...etc.)		Yes	Summarising reports for patients, and asking for a second opinion like I would with another doctor. I have also used it for helping me to write essays and other reports.	Yes	Less than a year	Summarising reports for patients, and asking for a second opinion like I would with another doctor. I have also used it for helping me to write essays and other reports. I have used it to create schedules, diet plans, and workout plans.	4 (fair understanding)	Yes	Machine learning AI is being used for disease detection, medical advice, triage, clinical decision-making, diagnostics, and digital public health.		5 (Strongly agree)	5 (Strongly agree)	5 (Strongly agree)	5 (Strongly agree)	5 (Strongly agree)		5 (Strongly agree)	5 (Strongly agree)	5 (Strongly agree)	5 (Strongly agree)	By reducing the fears associated with AI and showcasing how much better it is than humans at specific jobs.		4 (Agree)	1 (Strongly disagree)	5 (Strongly agree)	4 (Agree)	2 (Disagree)	4 (Agree)	3 (Neither agree nor disagree)	3 (Neither agree nor disagree)	3 (Neither agree nor disagree)	4 (Agree)	5 (Strongly agree)	Patients may prefer being treated by a human doctor rather than an AI.		4 Agree	3 Neither agree nor disagree	4 Agree	3 Neither agree nor disagree	4 (Fairly trust)	4 (Agree)		5 (Very important)	5 (Very important)	5 (Very important)	5 (Very important)
P39	Yes, I consent	3	Other	lab technician	Yes	Google Maps and location reading.	Yes	More than 10 years	Google Maps and other programs that are useful to sat navving.	4 (fair understanding)	Don't know			3 (Neither agree nor disagree)	4 (Agree)	4 (Agree)	3 (Neither agree nor disagree)	4 (Agree)		4 (Agree)	4 (Agree)	4 (Agree)	1 (Strongly disagree)	Certain tasks being done faster, things that are more important being able to be done by the primary care physician/technician.		4 (Agree)	2 (Disagree)	4 (Agree)	4 (Agree)	4 (Agree)	3 (Neither agree nor disagree)	4 (Agree)	4 (Agree)	3 (Neither agree nor disagree)	4 (Agree)	4 (Agree)	The general use of AI relies on us being able to fully be able to rely on it, though this should be for lesser tasks as life changing tasks should be left to human comprehension.		4 Agree	4 Agree	4 Agree	4 Agree	3 (I don't know)	3 (I have no opinion either way)		4 (Important)	4 (Important)	5 (Very important)	5 (Very important)
P41	Yes, I consent	3	Support role (eg. administrator, receptionist, clerk)		No		No			3 (adequate understanding)	No			4 (Agree)	4 (Agree)	4 (Agree)	4 (Agree)	5 (Strongly agree)		4 (Agree)	5 (Strongly agree)	5 (Strongly agree)	4 (Agree)	More trials so we could all see what the benefits would be		4 (Agree)	5 (Strongly agree)	5 (Strongly agree)	4 (Agree)	5 (Strongly agree)	4 (Agree)	4 (Agree)	4 (Agree)	5 (Strongly agree)	3 (Neither agree nor disagree)	4 (Agree)	If in trials there was mistakes		3 Neither agree nor disagree	4 Agree	4 Agree	4 Agree	4 (Fairly trust)	5 (Strongly agree)		4 (Important)	5 (Very important)	5 (Very important)	5 (Very important)
P43	Yes, I consent	3	Support role (eg. administrator, receptionist, clerk)		No		No			3 (adequate understanding)	No			4 (Agree)	2 (Disagree)	4 (Agree)	4 (Agree)	4 (Agree)		3 (Neither agree nor disagree)	4 (Agree)	5 (Strongly agree)	2 (Disagree)	I feel that the biggest obstacle regarding AI in primary care is the staff themselves. Things such as willingness to learn new technologies would. So the enabler to the acceptance of AI would be having competent and appropriate supporting staff to assist, which could be a challenge by itself.		4 (Agree)	5 (Strongly agree)	4 (Agree)	1 (Strongly disagree)	4 (Agree)	4 (Agree)	1 (Strongly disagree)	1 (Strongly disagree)	1 (Strongly disagree)	2 (Disagree)	4 (Agree)	An AI can’t transcend the information it is given. It can only asses certain information and inaccurate information might break the AI or give incorrect or misleading information back		1 Strongly Disagree	3 Neither agree nor disagree	2 Disagree	2 Disagree	4 (Fairly trust)	5 (Strongly agree)		4 (Important)	5 (Very important)	5 (Very important)	5 (Very important)
P49	Yes, I consent	3	Clinical (e.g. doctor, nurse...etc.)		No		No			2 (minimal understanding)	No			4 (Agree)	3 (Neither agree nor disagree)	3 (Neither agree nor disagree)	4 (Agree)	4 (Agree)		5 (Strongly agree)	5 (Strongly agree)	4 (Agree)	2 (Disagree)	I’m not sure - solid evidence base tested for a few years that it results in higher level of care/efficiency		5 (Strongly agree)	2 (Disagree)	5 (Strongly agree)	4 (Agree)	4 (Agree)	5 (Strongly agree)	2 (Disagree)	4 (Agree)	3 (Neither agree nor disagree)	4 (Agree)	5 (Strongly agree)			1 Strongly Disagree	1 Strongly Disagree	3 Neither agree nor disagree	4 Agree	3 (I don't know)	4 (Agree)		5 (Very important)	5 (Very important)	5 (Very important)	5 (Very important)
P56	Yes, I consent	3	Clinical (e.g. doctor, nurse...etc.)		Yes	I develop AI algorithms as part of my work in research, in addition to use of AI tools including satnav, voice assistance, Netflix/Prime, web searches, and chatGPT.	Yes	1-5 years	Improving the efficiency of my daily routine, researching, driving/route planning, selecting a movie/song.	5 (good understanding)	Yes	Image labelling in eye screening, though I'm not aware it is at the experimental stage at the moment.		5 (Strongly agree)	5 (Strongly agree)	4 (Agree)	5 (Strongly agree)	5 (Strongly agree)		5 (Strongly agree)	5 (Strongly agree)	5 (Strongly agree)	5 (Strongly agree)	Ubiquitous access to high quality AI systems in daily life, establishing trust in these systems will then transfer to other AI systems.		3 (Neither agree nor disagree)	1 (Strongly disagree)	5 (Strongly agree)	1 (Strongly disagree)	4 (Agree)	5 (Strongly agree)	1 (Strongly disagree)	1 (Strongly disagree)	1 (Strongly disagree)	3 (Neither agree nor disagree)	3 (Neither agree nor disagree)	Fear that computers are replacing worker roles. Inability to understand processes in deriving the decision (particularly for highly skilled clinicians)		4 Agree	3 Neither agree nor disagree	2 Disagree	1 Strongly Disagree	4 (Fairly trust)	5 (Strongly agree)		4 (Important)	5 (Very important)	5 (Very important)	5 (Very important)
P58	Yes, I consent	3	Clinical (e.g. doctor, nurse...etc.)		Yes	chatGPT for writing letters				3 (adequate understanding)	No			4 (Agree)	4 (Agree)	4 (Agree)	4 (Agree)	4 (Agree)		4 (Agree)	4 (Agree)	3 (Neither agree nor disagree)	3 (Neither agree nor disagree)	Integration with the current software being used eg systemone and emis. More innovation by CCG and IT services		4 (Agree)	2 (Disagree)	4 (Agree)	2 (Disagree)	2 (Disagree)	4 (Agree)	3 (Neither agree nor disagree)	2 (Disagree)	4 (Agree)	4 (Agree)	3 (Neither agree nor disagree)	Public perception of AI. Resistance from management or current interested parties who would loose work/contracts. Resistance from old fashioned GPs		4 Agree	4 Agree	4 Agree	3 Neither agree nor disagree	3 (I don't know)	2 (Disagree)		5 (Very important)	5 (Very important)	5 (Very important)	5 (Very important)
P62	Yes, I consent	3	Support role (eg. administrator, receptionist, clerk)		Yes	Google maps, banking apps	Yes	1-5 years	I am using AI to control my banking and to help me navigate when traveling	3 (adequate understanding)	No			4 (Agree)	2 (Disagree)	2 (Disagree)	3 (Neither agree nor disagree)	4 (Agree)		4 (Agree)	5 (Strongly agree)	1 (Strongly disagree)	2 (Disagree)	If the AI could reduce the number of negative contacts with patients and it could improve efficiency overall.		5 (Strongly agree)	4 (Agree)	4 (Agree)	5 (Strongly agree)	5 (Strongly agree)	4 (Agree)	2 (Disagree)	3 (Neither agree nor disagree)	2 (Disagree)	4 (Agree)	5 (Strongly agree)	The time it would take to train the staff to use the AI.		1 Strongly Disagree	1 Strongly Disagree	4 Agree	4 Agree	4 (Fairly trust)	4 (Agree)		5 (Very important)	5 (Very important)	4 (Important)	5 (Very important)
P101	Yes, I consent	3	Clinical (e.g. doctor, nurse...etc.)		Yes	EHRs employ a degree of AI. Recently been using ChatGPT for a variety of uses, for example assisting with the marking of GP trainee reflections.	Yes	Less than a year	As per above. With ChatGPT I've been using also to help with learning Stata for data analysis. I have experimented with using it to help generate safety netting messages that can be sent by SMS to patients.	4 (fair understanding)	Yes	Although we don't use, some online triage systems use AI, such as PATCHS - I have some involvement in the evaluation of this, but not looking at the AI aspect.		5 (Strongly agree)	3 (Neither agree nor disagree)	2 (Disagree)	5 (Strongly agree)	5 (Strongly agree)		3 (Neither agree nor disagree)	4 (Agree)	5 (Strongly agree)	2 (Disagree)	Better understanding of the potential benefits and the risks and also what is possible with current technology (and what might be possible in the near future). Demonstrations of benefit, for example in making quality improvements would be helpful.		4 (Agree)	3 (Neither agree nor disagree)	5 (Strongly agree)	2 (Disagree)	3 (Neither agree nor disagree)	4 (Agree)	2 (Disagree)	2 (Disagree)	3 (Neither agree nor disagree)	4 (Agree)	5 (Strongly agree)	The risk with new technologies is that they increase complexity for practitioners when we need complexity to be reduced - if AI can help do this then it will be a success. The other general worry is that it may serve to increase inequalities.		4 Agree	2 Disagree	3 Neither agree nor disagree	1 Strongly Disagree	4 (Fairly trust)	3 (I have no opinion either way)		3 (Somewhat important)	5 (Very important)	5 (Very important)	5 (Very important)
P1	Yes, I consent	3	Support role (eg. administrator, receptionist, clerk)		No		No			3 (adequate understanding)	No			3 (Neither agree nor disagree)	3 (Neither agree nor disagree)	2 (Disagree)	2 (Disagree)	2 (Disagree)		4 (Agree)	3 (Neither agree nor disagree)	3 (Neither agree nor disagree)	1 (Strongly disagree)	People not losing their jobs		4 (Agree)		5 (Strongly agree)	5 (Strongly agree)	3 (Neither agree nor disagree)	5 (Strongly agree)	5 (Strongly agree)	5 (Strongly agree)	5 (Strongly agree)	5 (Strongly agree)	5 (Strongly agree)	No empathy could cause incorrect decisions		1 Strongly Disagree	3 Neither agree nor disagree	1 Strongly Disagree	3 Neither agree nor disagree	2 (Mistrust)	2 (Disagree)		5 (Very important)	5 (Very important)	5 (Very important)	5 (Very important)
P2	Yes, I consent	3	Support role (eg. administrator, receptionist, clerk)		Yes	Yes for my banking on a app	Yes	5-10 years	My banking app as it makes life easier	4 (fair understanding)	Don't know			4 (Agree)	4 (Agree)	4 (Agree)	4 (Agree)	4 (Agree)		4 (Agree)	4 (Agree)	4 (Agree)	3 (Neither agree nor disagree)	It would get things done quicker		4 (Agree)	2 (Disagree)	4 (Agree)	4 (Agree)	3 (Neither agree nor disagree)	5 (Strongly agree)	3 (Neither agree nor disagree)	3 (Neither agree nor disagree)	2 (Disagree)	3 (Neither agree nor disagree)	4 (Agree)	Sensitive information getting going to the wrong place		4 Agree	4 Agree	4 Agree	2 Disagree	4 (Fairly trust)	4 (Agree)		4 (Important)	4 (Important)	5 (Very important)	4 (Important)
P5	Yes, I consent	3	Clinical (e.g. doctor, nurse...etc.)		Yes	Alexa, banking app, maps	Yes	1-5 years	For banking. Using Alexa to set timers, play music, ask for information	3 (adequate understanding)	Don't know			4 (Agree)	4 (Agree)	4 (Agree)	4 (Agree)	4 (Agree)		4 (Agree)	4 (Agree)	3 (Neither agree nor disagree)	3 (Neither agree nor disagree)	If it can help run virtual clinics and reduce waiting lists		4 (Agree)	3 (Neither agree nor disagree)	5 (Strongly agree)	5 (Strongly agree)	5 (Strongly agree)	5 (Strongly agree)	4 (Agree)	3 (Neither agree nor disagree)	3 (Neither agree nor disagree)	4 (Agree)	4 (Agree)	Digital skills of workforce need to be increased, lack of digital confidence		2 Disagree	2 Disagree	3 Neither agree nor disagree	4 Agree	3 (I don't know)	4 (Agree)		5 (Very important)	5 (Very important)	5 (Very important)	5 (Very important)
P6	Yes, I consent	3	Support role (eg. administrator, receptionist, clerk)		Don't know		No			3 (adequate understanding)	No			4 (Agree)	3 (Neither agree nor disagree)	4 (Agree)	4 (Agree)	4 (Agree)		4 (Agree)	4 (Agree)	3 (Neither agree nor disagree)	3 (Neither agree nor disagree)	Speed		4 (Agree)	3 (Neither agree nor disagree)	4 (Agree)	4 (Agree)	4 (Agree)	4 (Agree)	3 (Neither agree nor disagree)	2 (Disagree)	4 (Agree)	4 (Agree)	3 (Neither agree nor disagree)	Al wouldn’t have the same empathy as a person which I feel is needed in health care		3 Neither agree nor disagree	4 Agree	2 Disagree	3 Neither agree nor disagree	4 (Fairly trust)	4 (Agree)		4 (Important)	5 (Very important)	5 (Very important)	4 (Important)
P7	Yes, I consent	3	Support role (eg. administrator, receptionist, clerk)		No		No			3 (adequate understanding)	No			4 (Agree)	4 (Agree)	4 (Agree)	4 (Agree)	4 (Agree)		3 (Neither agree nor disagree)	4 (Agree)	4 (Agree)	3 (Neither agree nor disagree)	It may help to mange patient records		4 (Agree)	2 (Disagree)	5 (Strongly agree)	3 (Neither agree nor disagree)	5 (Strongly agree)	4 (Agree)	3 (Neither agree nor disagree)	3 (Neither agree nor disagree)	3 (Neither agree nor disagree)		3 (Neither agree nor disagree)	Sometimes there needs to leaniency and this is something that AI may not bring. AI seems to be very black and white, right or wrong		2 Disagree	4 Agree	3 Neither agree nor disagree	4 Agree	3 (I don't know)	3 (I have no opinion either way)		3 (Somewhat important)	3 (Somewhat important)	3 (Somewhat important)	3 (Somewhat important)
P8	Yes, I consent	3	Support role (eg. administrator, receptionist, clerk)		Yes	Alexa	No			3 (adequate understanding)	No			4 (Agree)	4 (Agree)	4 (Agree)	4 (Agree)	4 (Agree)		4 (Agree)	4 (Agree)	4 (Agree)	3 (Neither agree nor disagree)	Nothing to add		3 (Neither agree nor disagree)	4 (Agree)	4 (Agree)	4 (Agree)	4 (Agree)	3 (Neither agree nor disagree)	4 (Agree)	4 (Agree)	3 (Neither agree nor disagree)	4 (Agree)	4 (Agree)	Privacy may be an issue of patient confidentiality		3 Neither agree nor disagree	4 Agree	4 Agree	3 Neither agree nor disagree	4 (Fairly trust)	4 (Agree)		4 (Important)	4 (Important)	4 (Important)	4 (Important)
P10	Yes, I consent	3	Clinical (e.g. doctor, nurse...etc.)		No		No			3 (adequate understanding)	No			2 (Disagree)	2 (Disagree)	2 (Disagree)	2 (Disagree)	2 (Disagree)		3 (Neither agree nor disagree)	3 (Neither agree nor disagree)	3 (Neither agree nor disagree)	3 (Neither agree nor disagree)	Safety		2 (Disagree)	3 (Neither agree nor disagree)	4 (Agree)	4 (Agree)	4 (Agree)	4 (Agree)	4 (Agree)	4 (Agree)	4 (Agree)	4 (Agree)	4 (Agree)	Safety		2 Disagree	3 Neither agree nor disagree	3 Neither agree nor disagree	3 Neither agree nor disagree	2 (Mistrust)	2 (Disagree)		4 (Important)	5 (Very important)	5 (Very important)	4 (Important)
P15	Yes, I consent	3	Support role (eg. administrator, receptionist, clerk)		Don't know		No			2 (minimal understanding)	Don't know			3 (Neither agree nor disagree)	2 (Disagree)	2 (Disagree)	3 (Neither agree nor disagree)	2 (Disagree)		2 (Disagree)	2 (Disagree)	2 (Disagree)	1 (Strongly disagree)	Better quality of care.		5 (Strongly agree)	3 (Neither agree nor disagree)	2 (Disagree)	3 (Neither agree nor disagree)	3 (Neither agree nor disagree)	5 (Strongly agree)	4 (Agree)	3 (Neither agree nor disagree)	4 (Agree)	4 (Agree)	4 (Agree)	People using it inappropriately.		2 Disagree	3 Neither agree nor disagree	2 Disagree	3 Neither agree nor disagree	3 (I don't know)	2 (Disagree)		4 (Important)	5 (Very important)	5 (Very important)	5 (Very important)
P16	Yes, I consent	3	Clinical (e.g. doctor, nurse...etc.)		Yes	My roomba at home to mop and vacuum my floors	Yes	1-5 years	Still my roomba to help with household chores	4 (fair understanding)	Yes	Medication dispensing machines		4 (Agree)	4 (Agree)	4 (Agree)	4 (Agree)	4 (Agree)		4 (Agree)	5 (Strongly agree)	3 (Neither agree nor disagree)	3 (Neither agree nor disagree)	Increasing quality of care for patients and automating tasks for staff that take a lot of time normally to make our jobs easier		5 (Strongly agree)	2 (Disagree)	4 (Agree)	2 (Disagree)	4 (Agree)	4 (Agree)	4 (Agree)	4 (Agree)	2 (Disagree)	3 (Neither agree nor disagree)	4 (Agree)	General lack of understanding of how it works and fear of learning the new processes and relying on AI		2 Disagree	4 Agree	4 Agree	4 Agree	4 (Fairly trust)	4 (Agree)		3 (Somewhat important)	4 (Important)	5 (Very important)	5 (Very important)
P17	Yes, I consent	3	Clinical (e.g. doctor, nurse...etc.)		Yes	As a search engie. Also for online banking and chat bots	No			3 (adequate understanding)	No			2 (Disagree)	3 (Neither agree nor disagree)	2 (Disagree)	3 (Neither agree nor disagree)	4 (Agree)		4 (Agree)	4 (Agree)	5 (Strongly agree)	1 (Strongly disagree)	Training for staff and educatin for care users.		4 (Agree)	2 (Disagree)	5 (Strongly agree)	1 (Strongly disagree)	5 (Strongly agree)	5 (Strongly agree)	3 (Neither agree nor disagree)	2 (Disagree)	4 (Agree)	3 (Neither agree nor disagree)	3 (Neither agree nor disagree)	Users may be concerned for the security of their data		1 Strongly Disagree	3 Neither agree nor disagree	2 Disagree	4 Agree	4 (Fairly trust)	4 (Agree)		5 (Very important)	5 (Very important)	5 (Very important)	5 (Very important)
P18	Yes, I consent	3	Clinical (e.g. doctor, nurse...etc.)		Yes	using google maps street view to see where an address is locally	Yes	5-10 years	using google maps street view to see where an address is locally	3 (adequate understanding)	Yes	dispensing robots		3 (Neither agree nor disagree)	4 (Agree)	4 (Agree)	3 (Neither agree nor disagree)	3 (Neither agree nor disagree)		4 (Agree)	4 (Agree)	4 (Agree)	3 (Neither agree nor disagree)	less chance of mistakes		4 (Agree)	2 (Disagree)	4 (Agree)	4 (Agree)	4 (Agree)	4 (Agree)	4 (Agree)	3 (Neither agree nor disagree)	4 (Agree)	4 (Agree)	3 (Neither agree nor disagree)	technology not working		2 Disagree	3 Neither agree nor disagree	2 Disagree	3 Neither agree nor disagree	3 (I don't know)	2 (Disagree)		3 (Somewhat important)	5 (Very important)	5 (Very important)	5 (Very important)
P20	Yes, I consent	3	Clinical (e.g. doctor, nurse...etc.)		Don't know		No			3 (adequate understanding)	No			4 (Agree)	4 (Agree)	3 (Neither agree nor disagree)	5 (Strongly agree)	5 (Strongly agree)		4 (Agree)	5 (Strongly agree)	5 (Strongly agree)	3 (Neither agree nor disagree)	Help improve patient care as waiting times could be reduced		4 (Agree)	2 (Disagree)	5 (Strongly agree)	4 (Agree)	4 (Agree)	3 (Neither agree nor disagree)	3 (Neither agree nor disagree)	3 (Neither agree nor disagree)	2 (Disagree)	2 (Disagree)	4 (Agree)	Technology can sometimes fail		1 Strongly Disagree	3 Neither agree nor disagree	3 Neither agree nor disagree	2 Disagree	4 (Fairly trust)	4 (Agree)		3 (Somewhat important)	5 (Very important)	5 (Very important)	5 (Very important)
P22	Yes, I consent	3	Clinical (e.g. doctor, nurse...etc.)		Yes	Alexa used for information regarding weather, news, music or entertainment information	Yes	1-5 years	Weather, news, music, entertainment information	2 (minimal understanding)	Don't know			3 (Neither agree nor disagree)	2 (Disagree)	1 (Strongly disagree)	3 (Neither agree nor disagree)	3 (Neither agree nor disagree)		3 (Neither agree nor disagree)	3 (Neither agree nor disagree)	3 (Neither agree nor disagree)	3 (Neither agree nor disagree)	It could take the strain off the service while it recovers from the Pandemic. It could be used to assess whether a patient needs to be seen by a particular speciality when assessing their symptoms.		5 (Strongly agree)	3 (Neither agree nor disagree)	5 (Strongly agree)	5 (Strongly agree)	5 (Strongly agree)	5 (Strongly agree)	4 (Agree)	4 (Agree)	3 (Neither agree nor disagree)	3 (Neither agree nor disagree)	4 (Agree)	It may deskill the workforce and put jobs at risk		1 Strongly Disagree	3 Neither agree nor disagree	3 Neither agree nor disagree	4 Agree	3 (I don't know)	3 (I have no opinion either way)		5 (Very important)	5 (Very important)	5 (Very important)	5 (Very important)
P23	Yes, I consent	3	Clinical (e.g. doctor, nurse...etc.)		Don't know		I don't know			4 (fair understanding)	No			4 (Agree)	3 (Neither agree nor disagree)	3 (Neither agree nor disagree)	4 (Agree)	4 (Agree)		4 (Agree)	4 (Agree)	4 (Agree)	2 (Disagree)	more education for public and users on how AI works and how it can be used		4 (Agree)	2 (Disagree)	4 (Agree)	2 (Disagree)	5 (Strongly agree)	4 (Agree)	4 (Agree)	3 (Neither agree nor disagree)	3 (Neither agree nor disagree)	4 (Agree)	3 (Neither agree nor disagree)	to be accepted AI needs to prove it can be trusted		1 Strongly Disagree	4 Agree	3 Neither agree nor disagree	4 Agree	3 (I don't know)	3 (I have no opinion either way)		4 (Important)	5 (Very important)	5 (Very important)	5 (Very important)
P24	Yes, I consent	3	Clinical (e.g. doctor, nurse...etc.)		No		No			2 (minimal understanding)	No			2 (Disagree)	2 (Disagree)	2 (Disagree)	2 (Disagree)	2 (Disagree)		3 (Neither agree nor disagree)	2 (Disagree)	2 (Disagree)	3 (Neither agree nor disagree)	I don’t think there is. I’m a bit unsure about it and concerned it may not be effective		5 (Strongly agree)	4 (Agree)	5 (Strongly agree)	5 (Strongly agree)	4 (Agree)	4 (Agree)	5 (Strongly agree)	5 (Strongly agree)	5 (Strongly agree)	4 (Agree)	5 (Strongly agree)	I just think it could risk patient care and put lives at risk.		2 Disagree	3 Neither agree nor disagree	3 Neither agree nor disagree	2 Disagree	2 (Mistrust)	2 (Disagree)		5 (Very important)	5 (Very important)	5 (Very important)	5 (Very important)
P26	Yes, I consent	3	Clinical (e.g. doctor, nurse...etc.)		Yes	Google maps to get directions when driving. Online banking.	Yes	5-10 years	Google maps when driving and online banking.	3 (adequate understanding)	Don't know			4 (Agree)	4 (Agree)	4 (Agree)	3 (Neither agree nor disagree)	4 (Agree)		4 (Agree)	4 (Agree)	3 (Neither agree nor disagree)	3 (Neither agree nor disagree)	Ease of use and adequate training for staff.		4 (Agree)	3 (Neither agree nor disagree)	5 (Strongly agree)	4 (Agree)	5 (Strongly agree)	4 (Agree)	4 (Agree)	4 (Agree)	5 (Strongly agree)	5 (Strongly agree)	5 (Strongly agree)	Patients or staff not understanding how to use it properly. Important things being missed or people not getting the care they need because put off by having to use AI.		4 Agree	4 Agree	3 Neither agree nor disagree	4 Agree	4 (Fairly trust)	4 (Agree)		4 (Important)	5 (Very important)	4 (Important)	5 (Very important)
P28	Yes, I consent	3	Clinical (e.g. doctor, nurse...etc.)		Yes	Amazon alexa to play music and answer questions, banking apps	Yes	1-5 years	To play music, to purchase things on amazon, to manage my banking, to find out weather and local traffic, to access news	4 (fair understanding)	No			5 (Strongly agree)	5 (Strongly agree)	5 (Strongly agree)	5 (Strongly agree)	5 (Strongly agree)		5 (Strongly agree)	4 (Agree)	4 (Agree)	2 (Disagree)	Reduced wait times and better patient care and service		4 (Agree)	2 (Disagree)	5 (Strongly agree)	4 (Agree)	5 (Strongly agree)	4 (Agree)	4 (Agree)	3 (Neither agree nor disagree)	4 (Agree)	5 (Strongly agree)	5 (Strongly agree)	Human error - incorrect input of data could generate incorrect advice and results		1 Strongly Disagree	4 Agree	3 Neither agree nor disagree	4 Agree	4 (Fairly trust)	2 (Disagree)		4 (Important)	5 (Very important)	5 (Very important)	5 (Very important)
P29	Yes, I consent	3	Clinical (e.g. doctor, nurse...etc.)		Yes	Alexa, chatbot eg chatGPT3,	Yes	1-5 years	Alexa, chatbots, Face ID	3 (adequate understanding)	No			5 (Strongly agree)	5 (Strongly agree)	5 (Strongly agree)	5 (Strongly agree)	5 (Strongly agree)		5 (Strongly agree)	5 (Strongly agree)	5 (Strongly agree)	3 (Neither agree nor disagree)	Reducing workload/admin burden and helping with decision making would reduce stress I think		4 (Agree)	2 (Disagree)	4 (Agree)	4 (Agree)	3 (Neither agree nor disagree)	2 (Disagree)	4 (Agree)	3 (Neither agree nor disagree)	3 (Neither agree nor disagree)	4 (Agree)	4 (Agree)	Distrust from clinicians or patients		4 Agree	3 Neither agree nor disagree	3 Neither agree nor disagree	2 Disagree	4 (Fairly trust)	5 (Strongly agree)		5 (Very important)	4 (Important)	5 (Very important)	5 (Very important)
P30	Yes, I consent	3	Support role (eg. administrator, receptionist, clerk)		No		No			3 (adequate understanding)	No			1 (Strongly disagree)	1 (Strongly disagree)	3 (Neither agree nor disagree)	1 (Strongly disagree)	1 (Strongly disagree)		4 (Agree)	1 (Strongly disagree)	1 (Strongly disagree)	1 (Strongly disagree)	I am against AI within primary care, it would only dehumanise already quite robotic service		1 (Strongly disagree)	5 (Strongly agree)	5 (Strongly agree)	5 (Strongly agree)	3 (Neither agree nor disagree)	5 (Strongly agree)	5 (Strongly agree)	5 (Strongly agree)	5 (Strongly agree)		5 (Strongly agree)	lack of empathy		3 Neither agree nor disagree	3 Neither agree nor disagree	3 Neither agree nor disagree	3 Neither agree nor disagree	1 (Fully mistrust)	1 (Strongly disagree)		1 (Very unimportant)	5 (Very important)	5 (Very important)	5 (Very important)
P32	Yes, I consent	3	Support role (eg. administrator, receptionist, clerk)		Yes	I have used AI throughout my day to day life for many years now. I use Alexa, Google maps, banking and health apps on a daily basis. I also use various apps and technology to control my diabetes.	Yes	More than 10 years	Blood glucose control, to manage my calendar and to do lists, Google maps, finances, general queries such as when I'm cooking and I need to check something. I use it a lot.	3 (adequate understanding)	No			4 (Agree)	4 (Agree)	4 (Agree)	4 (Agree)	4 (Agree)		5 (Strongly agree)	3 (Neither agree nor disagree)	4 (Agree)	3 (Neither agree nor disagree)	I think the ability to reduce waiting times and make incoming calls easier, for example when trying to make an appointment. I know people who have been forced to dial almost 100 times just to get through to reception		3 (Neither agree nor disagree)	2 (Disagree)	4 (Agree)	4 (Agree)	4 (Agree)	5 (Strongly agree)	3 (Neither agree nor disagree)	3 (Neither agree nor disagree)	4 (Agree)	3 (Neither agree nor disagree)	5 (Strongly agree)	I think a general mistrust of "robots" among older healthcare workers would be a factor, as they are unlikely to want to do additional training and place their faith in a machine.		1 Strongly Disagree	3 Neither agree nor disagree	3 Neither agree nor disagree	3 Neither agree nor disagree	4 (Fairly trust)	4 (Agree)		4 (Important)	5 (Very important)	5 (Very important)	5 (Very important)
P33	Yes, I consent	3	Clinical (e.g. doctor, nurse...etc.)		Yes	Siri, google maps, banking apps	Yes	5-10 years	I use it in my Sat Nav in my car. I also using Banking apps daily. On the internet I regularly use Help and Support AI's.	4 (fair understanding)	No			3 (Neither agree nor disagree)	3 (Neither agree nor disagree)	3 (Neither agree nor disagree)	3 (Neither agree nor disagree)	3 (Neither agree nor disagree)		4 (Agree)	4 (Agree)	3 (Neither agree nor disagree)	2 (Disagree)	Reduction in waiting list times, used to triage patients, used to aid diagnosis		4 (Agree)	3 (Neither agree nor disagree)	3 (Neither agree nor disagree)	3 (Neither agree nor disagree)	3 (Neither agree nor disagree)	4 (Agree)	4 (Agree)	3 (Neither agree nor disagree)	3 (Neither agree nor disagree)	3 (Neither agree nor disagree)	3 (Neither agree nor disagree)	Cost, ease of use. AI would have to show evidence of providing an enhanced service to that of humans with experience.		1 Strongly Disagree	4 Agree	3 Neither agree nor disagree	4 Agree	3 (I don't know)	3 (I have no opinion either way)		3 (Somewhat important)	1 (Very unimportant)	1 (Very unimportant)	1 (Very unimportant)
P34	Yes, I consent	3	Clinical (e.g. doctor, nurse...etc.)		Yes	Voice controlled speakers, voice control in car, Google maps, banking apps, health apps	Yes	5-10 years	Voice controlled speakers, voice control in car, Google maps, banking apps, health apps	3 (adequate understanding)	No			4 (Agree)	4 (Agree)	4 (Agree)	4 (Agree)	3 (Neither agree nor disagree)		4 (Agree)	4 (Agree)	3 (Neither agree nor disagree)	3 (Neither agree nor disagree)	If it reduced workload, streamlined decision making		4 (Agree)	3 (Neither agree nor disagree)	5 (Strongly agree)	5 (Strongly agree)	4 (Agree)	4 (Agree)	4 (Agree)	5 (Strongly agree)	5 (Strongly agree)	5 (Strongly agree)	5 (Strongly agree)	Decisions made need to be ethical and this would be unknown from an AI. Human decision making is complex - would we trust an AI to make the best decision. Human decisions need to draw upon emotion as well as logic, and need to be informed by compassion. Connection to other humans is key - would an AI reduce that and so miss important things about what it means to be human?		2 Disagree	3 Neither agree nor disagree	3 Neither agree nor disagree	3 Neither agree nor disagree	2 (Mistrust)	1 (Strongly disagree)		4 (Important)	4 (Important)	5 (Very important)	5 (Very important)
P35	Yes, I consent	3	Support role (eg. administrator, receptionist, clerk)		Yes	as a patient to TRY and get an appointment	No			4 (fair understanding)	Yes	to determine whether you need an appointment , self care A&E etc		1 (Strongly disagree)	1 (Strongly disagree)	1 (Strongly disagree)	1 (Strongly disagree)	1 (Strongly disagree)		2 (Disagree)	2 (Disagree)	2 (Disagree)	2 (Disagree)	I dont understand the question, sorry		5 (Strongly agree)	4 (Agree)	5 (Strongly agree)	5 (Strongly agree)	5 (Strongly agree)	5 (Strongly agree)	5 (Strongly agree)	5 (Strongly agree)	5 (Strongly agree)	5 (Strongly agree)	5 (Strongly agree)			1 Strongly Disagree	5 Strongly Agree	2 Disagree	5 Strongly Agree	2 (Mistrust)	1 (Strongly disagree)		5 (Very important)	5 (Very important)	5 (Very important)	5 (Very important)
P40	Yes, I consent	3	Clinical (e.g. doctor, nurse...etc.)		No		No			2 (minimal understanding)	Don't know			2 (Disagree)	2 (Disagree)	1 (Strongly disagree)	1 (Strongly disagree)	3 (Neither agree nor disagree)		2 (Disagree)	3 (Neither agree nor disagree)	3 (Neither agree nor disagree)	1 (Strongly disagree)	Pilot studies of effectiveness		4 (Agree)	3 (Neither agree nor disagree)	4 (Agree)	4 (Agree)	4 (Agree)	4 (Agree)	4 (Agree)	4 (Agree)	3 (Neither agree nor disagree)	4 (Agree)	4 (Agree)	Patient care could be compromised		3 Neither agree nor disagree	3 Neither agree nor disagree	3 Neither agree nor disagree	4 Agree	2 (Mistrust)	1 (Strongly disagree)		5 (Very important)	5 (Very important)	5 (Very important)	5 (Very important)
P44	Yes, I consent	3	Clinical (e.g. doctor, nurse...etc.)		Yes	Alexa for lighting,sockets, waze app for satnav, nest for heating, smartbot for switching on dishwasher remotely, EV charging app	Yes	1-5 years	As listed in Q6a	5 (good understanding)	No			3 (Neither agree nor disagree)	3 (Neither agree nor disagree)	4 (Agree)	4 (Agree)	4 (Agree)		5 (Strongly agree)	5 (Strongly agree)	3 (Neither agree nor disagree)	3 (Neither agree nor disagree)	Reduced waiting times Improved access to services		4 (Agree)	2 (Disagree)	4 (Agree)	3 (Neither agree nor disagree)	4 (Agree)	5 (Strongly agree)	3 (Neither agree nor disagree)	2 (Disagree)	3 (Neither agree nor disagree)	4 (Agree)	4 (Agree)	Not all circumstances are the same, it may not be applicable as a one size fits all blanket decison		3 Neither agree nor disagree	3 Neither agree nor disagree	3 Neither agree nor disagree	2 Disagree	5 (Fully trust)	3 (I have no opinion either way)		3 (Somewhat important)	5 (Very important)	5 (Very important)	4 (Important)
P45	Yes, I consent	3	Support role (eg. administrator, receptionist, clerk)		Yes	siri	Yes	1-5 years	siri on my phone when i need to know an answer to something quickly	2 (minimal understanding)	Don't know			3 (Neither agree nor disagree)	4 (Agree)	3 (Neither agree nor disagree)	3 (Neither agree nor disagree)	3 (Neither agree nor disagree)		4 (Agree)	4 (Agree)	3 (Neither agree nor disagree)	2 (Disagree)	faster care, reduced waiting times		3 (Neither agree nor disagree)	4 (Agree)	4 (Agree)	4 (Agree)	4 (Agree)	4 (Agree)	3 (Neither agree nor disagree)	3 (Neither agree nor disagree)	3 (Neither agree nor disagree)	4 (Agree)	4 (Agree)	reduce workforce due to job replacement		2 Disagree	3 Neither agree nor disagree	2 Disagree	4 Agree	4 (Fairly trust)	4 (Agree)		4 (Important)	5 (Very important)	5 (Very important)	4 (Important)
P46	Yes, I consent	3	Clinical (e.g. doctor, nurse...etc.)		Yes	I use Alexa mainly for music and general queries	Yes	1-5 years	As above in 6a	5 (good understanding)	No			3 (Neither agree nor disagree)	4 (Agree)	4 (Agree)	3 (Neither agree nor disagree)	3 (Neither agree nor disagree)		3 (Neither agree nor disagree)	3 (Neither agree nor disagree)	3 (Neither agree nor disagree)	3 (Neither agree nor disagree)	I'm not sure		4 (Agree)	3 (Neither agree nor disagree)	4 (Agree)	4 (Agree)	4 (Agree)	4 (Agree)	4 (Agree)	3 (Neither agree nor disagree)	3 (Neither agree nor disagree)	3 (Neither agree nor disagree)	3 (Neither agree nor disagree)	It depends on exactly what it's being used for? Is it being used to diagnose conditions without the input of clinicians? There's a lot of grey areas in presentations of medical conditions in primary care, which does cause me some concern if AI was left to roam free. A lot of the serious problems we see are rarely clear cut at initial presentation		2 Disagree	3 Neither agree nor disagree	3 Neither agree nor disagree	3 Neither agree nor disagree	4 (Fairly trust)	2 (Disagree)		5 (Very important)	5 (Very important)	5 (Very important)	5 (Very important)
P47	Yes, I consent	3	Clinical (e.g. doctor, nurse...etc.)		Yes	I use Alexa occasionally for music and the weather, I use Siri to do things on my phone when I don't have my hands free	Yes	5-10 years	Initiating calls on my phone, playing music	2 (minimal understanding)	Don't know			4 (Agree)	4 (Agree)	2 (Disagree)	3 (Neither agree nor disagree)	3 (Neither agree nor disagree)		3 (Neither agree nor disagree)	4 (Agree)	2 (Disagree)	2 (Disagree)	New skill set that could be transferable to other departments		4 (Agree)	2 (Disagree)	5 (Strongly agree)	3 (Neither agree nor disagree)	4 (Agree)	4 (Agree)	4 (Agree)	5 (Strongly agree)	5 (Strongly agree)	4 (Agree)	4 (Agree)			2 Disagree	3 Neither agree nor disagree	2 Disagree	4 Agree	3 (I don't know)	3 (I have no opinion either way)		3 (Somewhat important)	5 (Very important)	5 (Very important)	5 (Very important)
P48	Yes, I consent	3	Support role (eg. administrator, receptionist, clerk)		No		No			3 (adequate understanding)	No			4 (Agree)	4 (Agree)	4 (Agree)	2 (Disagree)	2 (Disagree)		3 (Neither agree nor disagree)	3 (Neither agree nor disagree)	2 (Disagree)	1 (Strongly disagree)	Staff request		4 (Agree)	4 (Agree)	5 (Strongly agree)	4 (Agree)	3 (Neither agree nor disagree)	4 (Agree)	3 (Neither agree nor disagree)	3 (Neither agree nor disagree)	3 (Neither agree nor disagree)	4 (Agree)	4 (Agree)	If it didn't deliver positive results		2 Disagree	4 Agree	3 Neither agree nor disagree	2 Disagree	3 (I don't know)	2 (Disagree)		5 (Very important)	5 (Very important)	5 (Very important)	5 (Very important)
P51	Yes, I consent	3	Support role (eg. administrator, receptionist, clerk)		No		No			2 (minimal understanding)	No			4 (Agree)	4 (Agree)	3 (Neither agree nor disagree)	3 (Neither agree nor disagree)	4 (Agree)		4 (Agree)	5 (Strongly agree)	4 (Agree)	3 (Neither agree nor disagree)	good evidence base for its accuracy and efficiency		5 (Strongly agree)	3 (Neither agree nor disagree)	5 (Strongly agree)	4 (Agree)	5 (Strongly agree)	5 (Strongly agree)	4 (Agree)	4 (Agree)	4 (Agree)	5 (Strongly agree)	4 (Agree)	it doesn't have human emotions		1 Strongly Disagree	2 Disagree	3 Neither agree nor disagree	3 Neither agree nor disagree	4 (Fairly trust)	2 (Disagree)		5 (Very important)	5 (Very important)	5 (Very important)	5 (Very important)
P52	Yes, I consent	3	Support role (eg. administrator, receptionist, clerk)		Yes	Alexa, google maps, health apps	Yes	1-5 years	Health apps for prediction . Ask Alexa for weather,	2 (minimal understanding)	No			3 (Neither agree nor disagree)	2 (Disagree)	2 (Disagree)	2 (Disagree)	4 (Agree)		4 (Agree)	5 (Strongly agree)	4 (Agree)	2 (Disagree)	Buy in from the staff , need to get them to accept change and see the benefit		4 (Agree)	2 (Disagree)	5 (Strongly agree)	2 (Disagree)	4 (Agree)	5 (Strongly agree)	5 (Strongly agree)	5 (Strongly agree)	5 (Strongly agree)	5 (Strongly agree)	5 (Strongly agree)	Staff and patients not accepting or understanding		2 Disagree	4 Agree	1 Strongly Disagree	1 Strongly Disagree	2 (Mistrust)	4 (Agree)		4 (Important)	5 (Very important)	5 (Very important)	5 (Very important)
P53	Yes, I consent	3	Support role (eg. administrator, receptionist, clerk)		Yes	I use a Amazon Alexa for music, weather, and my children ask it questions. I use online banking and Siri daily.	Yes	1-5 years	I still use AI for all the previous answers - Alexa, online banking, Google maps, health apps, other finance apps	4 (fair understanding)	Don't know			4 (Agree)	4 (Agree)	4 (Agree)	4 (Agree)	4 (Agree)		4 (Agree)	3 (Neither agree nor disagree)	3 (Neither agree nor disagree)	1 (Strongly disagree)	Patient data including waiting times.		5 (Strongly agree)	3 (Neither agree nor disagree)	4 (Agree)	4 (Agree)	4 (Agree)	5 (Strongly agree)	3 (Neither agree nor disagree)	4 (Agree)	3 (Neither agree nor disagree)	4 (Agree)	4 (Agree)	A data breach of patients information. Malfunctions		1 Strongly Disagree	2 Disagree	1 Strongly Disagree	1 Strongly Disagree	3 (I don't know)	4 (Agree)		4 (Important)	5 (Very important)	5 (Very important)	5 (Very important)
P55	Yes, I consent	3	Clinical (e.g. doctor, nurse...etc.)		Yes	I have used Jenni AI to help with general things like writing emails and essays.	Yes	Less than a year	Assignments and essays	5 (good understanding)	No			3 (Neither agree nor disagree)	4 (Agree)	5 (Strongly agree)	5 (Strongly agree)	5 (Strongly agree)		5 (Strongly agree)	5 (Strongly agree)	5 (Strongly agree)	5 (Strongly agree)	I’m not actually sure		2 (Disagree)	4 (Agree)	5 (Strongly agree)	5 (Strongly agree)	5 (Strongly agree)	5 (Strongly agree)	4 (Agree)	5 (Strongly agree)	4 (Agree)	5 (Strongly agree)	5 (Strongly agree)	Misuse of it and the fact it is not human and does not have compassion which is needed in healthcare		4 Agree	3 Neither agree nor disagree	3 Neither agree nor disagree	5 Strongly Agree	4 (Fairly trust)	5 (Strongly agree)		5 (Very important)	5 (Very important)	5 (Very important)	5 (Very important)
P57	Yes, I consent	3	Clinical (e.g. doctor, nurse...etc.)		Yes	Alexander, Google maps	Yes	1-5 years	General household admin	2 (minimal understanding)	No			4 (Agree)	3 (Neither agree nor disagree)	3 (Neither agree nor disagree)	3 (Neither agree nor disagree)	4 (Agree)		3 (Neither agree nor disagree)	3 (Neither agree nor disagree)	3 (Neither agree nor disagree)	3 (Neither agree nor disagree)	Ease of use,potential to reduce workload or streamline tasks/reduce clinical risks		4 (Agree)	3 (Neither agree nor disagree)	4 (Agree)	2 (Disagree)	3 (Neither agree nor disagree)	4 (Agree)	3 (Neither agree nor disagree)	3 (Neither agree nor disagree)	3 (Neither agree nor disagree)	3 (Neither agree nor disagree)	3 (Neither agree nor disagree)	Fear that it further diminishes role of clinical training or human interactions		2 Disagree	3 Neither agree nor disagree	3 Neither agree nor disagree	4 Agree	3 (I don't know)	3 (I have no opinion either way)		5 (Very important)	5 (Very important)	5 (Very important)	5 (Very important)
P59	Yes, I consent	3	Clinical (e.g. doctor, nurse...etc.)		Yes	Maps, banking	Yes	More than 10 years	Banking	3 (adequate understanding)	Yes	Flo - messaging system to monitor BP		4 (Agree)	3 (Neither agree nor disagree)	3 (Neither agree nor disagree)	4 (Agree)	3 (Neither agree nor disagree)		4 (Agree)	5 (Strongly agree)	3 (Neither agree nor disagree)	3 (Neither agree nor disagree)	Support for patients		4 (Agree)	3 (Neither agree nor disagree)	4 (Agree)	3 (Neither agree nor disagree)	3 (Neither agree nor disagree)	4 (Agree)	3 (Neither agree nor disagree)	3 (Neither agree nor disagree)	3 (Neither agree nor disagree)	3 (Neither agree nor disagree)	3 (Neither agree nor disagree)	Staff and patient acceptance		3 Neither agree nor disagree	4 Agree	3 Neither agree nor disagree	3 Neither agree nor disagree	4 (Fairly trust)	2 (Disagree)		4 (Important)	4 (Important)	5 (Very important)	5 (Very important)
P60	Yes, I consent	3	Clinical (e.g. doctor, nurse...etc.)		No		No			2 (minimal understanding)	No			5 (Strongly agree)	4 (Agree)	4 (Agree)	4 (Agree)	5 (Strongly agree)		5 (Strongly agree)	4 (Agree)	4 (Agree)	4 (Agree)	Increasing patient care and outcomes, increasing efficiency and effectiveness of care provided.		4 (Agree)	2 (Disagree)	4 (Agree)	3 (Neither agree nor disagree)	4 (Agree)	4 (Agree)	3 (Neither agree nor disagree)	3 (Neither agree nor disagree)	2 (Disagree)	4 (Agree)	4 (Agree)	Possibility of systems crashing and affecting reliability		2 Disagree	5 Strongly Agree	5 Strongly Agree	3 Neither agree nor disagree	4 (Fairly trust)	2 (Disagree)		3 (Somewhat important)	5 (Very important)	4 (Important)	5 (Very important)
P63	Yes, I consent	3	Support role (eg. administrator, receptionist, clerk)		Yes	Banking Shopping	Yes	5-10 years	Banking Shopping Maps Health app	4 (fair understanding)	Yes	Econsult		3 (Neither agree nor disagree)	4 (Agree)	4 (Agree)	4 (Agree)	4 (Agree)		5 (Strongly agree)	5 (Strongly agree)	5 (Strongly agree)	4 (Agree)			4 (Agree)	3 (Neither agree nor disagree)	3 (Neither agree nor disagree)	3 (Neither agree nor disagree)	4 (Agree)	4 (Agree)	3 (Neither agree nor disagree)	3 (Neither agree nor disagree)	3 (Neither agree nor disagree)	3 (Neither agree nor disagree)	3 (Neither agree nor disagree)			2 Disagree	3 Neither agree nor disagree	3 Neither agree nor disagree	4 Agree	4 (Fairly trust)	3 (I have no opinion either way)		4 (Important)	5 (Very important)	5 (Very important)	5 (Very important)
P64	Yes, I consent	3	Clinical (e.g. doctor, nurse...etc.)		Yes	Patient info leaflets	Yes	Less than a year	Patient info leaflets, writing letters	3 (adequate understanding)	Yes	Chat gpt used by me for letters and info leaflets		5 (Strongly agree)	5 (Strongly agree)	5 (Strongly agree)	5 (Strongly agree)	5 (Strongly agree)		5 (Strongly agree)	5 (Strongly agree)	3 (Neither agree nor disagree)	3 (Neither agree nor disagree)	Support from regulatory authorities		2 (Disagree)	2 (Disagree)	3 (Neither agree nor disagree)	2 (Disagree)	1 (Strongly disagree)	4 (Agree)	4 (Agree)	3 (Neither agree nor disagree)	4 (Agree)	4 (Agree)	4 (Agree)	Luddites		4 Agree	2 Disagree	2 Disagree	2 Disagree	2 (Mistrust)	2 (Disagree)		2 (Unimportant)	4 (Important)	4 (Important)	5 (Very important)
P68	Yes, I consent	3	Clinical (e.g. doctor, nurse...etc.)		Yes	Collection of prescription medication at work	Yes	1-5 years	Online banking Alexa Google maps At work medications	4 (fair understanding)	Yes	Medication systems at work		4 (Agree)	4 (Agree)	3 (Neither agree nor disagree)	4 (Agree)	4 (Agree)		4 (Agree)	4 (Agree)	4 (Agree)	3 (Neither agree nor disagree)	Reduce workload/burnout		5 (Strongly agree)	2 (Disagree)	5 (Strongly agree)	4 (Agree)	5 (Strongly agree)	5 (Strongly agree)	4 (Agree)	3 (Neither agree nor disagree)	3 (Neither agree nor disagree)	3 (Neither agree nor disagree)	4 (Agree)	Confidentiality of info Mistakes		4 Agree	3 Neither agree nor disagree	4 Agree	5 Strongly Agree	4 (Fairly trust)	2 (Disagree)		5 (Very important)	5 (Very important)	5 (Very important)	5 (Very important)
P12	Yes, I consent	3	Clinical (e.g. doctor, nurse...etc.)		Yes	Banking for calculating savings, Alexa and Siri for home automation	Yes	5-10 years	Banking for savings, home automation, Apple health	4 (fair understanding)	No			4 (Agree)	4 (Agree)	4 (Agree)	4 (Agree)	4 (Agree)		4 (Agree)	5 (Strongly agree)	4 (Agree)	3 (Neither agree nor disagree)	The reduction in human error when viewing results of tests such as x rays and biopsies		5 (Strongly agree)	2 (Disagree)	4 (Agree)	2 (Disagree)	5 (Strongly agree)	5 (Strongly agree)	3 (Neither agree nor disagree)	3 (Neither agree nor disagree)	2 (Disagree)	3 (Neither agree nor disagree)	4 (Agree)	Patients may be unwilling to have their results viewed solely by AI, would need to be explained how the systems work to all patients		2 Disagree	4 Agree	3 Neither agree nor disagree	4 Agree	4 (Fairly trust)	4 (Agree)		5 (Very important)	5 (Very important)	5 (Very important)	5 (Very important)
P133	Yes, I consent	3	Clinical (e.g. doctor, nurse...etc.)		Yes	Websites, ChatGPT	Yes		ChatGPT		No													If it could explain medical processes													Not able to understand instuctions due to English being 2nd language
[truncated: 30 more columns]

## Sheet: invited to interview
Participant ID	Stakeholder level	Gender	Invited to interview	Interviewed
P1	Micro	Female
P2	Micro	Female
P3	Macro	Female
P4	Macro	Male
P5	Micro	Female	ü
P6	Micro	Female
P7	Micro	Female
P8	Micro	Female	ü
P9	Macro	Female
P10	Micro	Female	ü
P11	Macro	Female	ü
P12	Micro	Non-binary
P13	Meso	Female	ü
P14	Meso	Male
P15	Micro	Female	ü
P16	Micro	Female	ü
P17	Micro	Female
P18	Micro	Female
P19	Macro	Female	ü
P20	Micro	Female	ü
P21	Macro	Female	ü
P22	Micro	Female
P23	Micro	Female	ü
P24	Micro	Female
P25	Micro	Male	ü
P26	Micro	Female	ü
P27	Micro	Male
P28	Micro	Female
P29	Micro	Female	ü
P30	Micro	Female
P31	Micro	Male	ü
P32	Micro	Female	ü
P33	Micro	Female	ü	ü
P34	Micro	Female
P35	Micro	Female
P36	Micro	Male
P37	Macro	Male
P38	Macro	Female	ü
P39	Micro	Male
P40	Micro	Female	ü
P41	Micro	Male	ü
P42	Meso	Female	ü	ü
P43	Micro	Male	ü
P44	Micro	Female	ü
P45	Micro	Female
P46	Micro	Female
P47	Micro	Female	ü
P48	Micro	Female	ü
P49	Micro	Male	ü
P50	Meso	Female	ü
P51	Micro	Female
P52	Micro	Female
P53	Micro	Female
P54	Macro	Prefer not to say
P55	Micro	Female	ü	ü
P56	Micro	Male	ü	ü
P57	Micro	Female
P58	Micro	Male	ü
P59	Micro	Female	ü	ü
P60	Micro	Female
P61	Macro	Female
P62	Micro	Male
P63	Micro	Female
P64	Micro	Female
P65	Meso	Female	ü
P66	Macro	Female	ü
P67	Macro	Male	ü
P68	Micro	Female	ü
P69	Meso	Female
P70	Meso	Female	ü
P71	Macro	Female	ü
P72	Macro	Male
P73	Meso	Male
P74	Meso	Female	ü
P75	Meso	Male	ü
P76	Macro	Female
P77	Macro	Female	ü
P78	Meso	Female	ü
P79	Macro	Female
P80	Macro	Female	ü
P81	Meso	Female
P82	Macro	Female	ü
P83	Macro	Male
P84	Meso	Female
P85	Meso	Female	ü
P86	Meso	Male	ü
P87	Macro	Female	ü
P88	Meso	Female
P89	Meso	Female	ü
P90	Meso	Female
P91	Macro	Male
P92	Macro	Female
P93	Macro	Female	ü
P94	Macro	Female
P95	Macro	Female	ü
P96	Macro	Female	ü
P97	Meso	Male	ü
P98	Meso	Female
P99	Macro	Female	ü
P100	Macro	Female	ü
P101	Micro	Male	ü	ü
P102	Meso	Female	ü
P103	Macro	Female
P104	Macro	Female
P105	Meso	Female	ü
P106	Meso	Female
P107	Meso	Male	ü
P108	Meso	Male	ü
P109	Meso	Female	ü
P110	Meso	Female
P111	Meso	Female
P112	Meso	Male	ü
P113	Meso	Female
P114	Meso	Male
P115	Meso	Female
P116	Meso	Female
P117	Meso	Female	ü
P118	Meso	Female
P119	Meso	Male	ü
P120	Meso	Male	ü
P121	Meso	Female
P122	Meso	Non-binary	ü
P123	Meso	Female	ü
P124	Meso	Female	ü
P125	Meso	Female
P126	Meso	Female
P127	Meso	Female
P128	Meso	Female	ü	ü
P129	Meso	Male	ü
P130	Meso	Male	ü
P131	Meso	Prefer not to say	ü
P132	Meso	Female	ü	ü
P133	Meso	Female	ü	ü

## Sheet: CodedData
pID	orgLevel	everUsed	Open1	currentUse	howLong	Open2	understand	Aipc	Open3	useful	easyUse	confident	enjoyUsing	voluntary	reduceCost	efficient	keySkill	promotion	Open4	training	redProd	justify	deskill	expense	savings	accurate	infoRisk	unfair	notUnderstand	misused	Open5	I_influence	man_influence	coll_influence	follow	trust	trustAIdec	sameDec	complyRegs	ethical	unbiased	appData	explain	consistent	Q40fair	Q40acc	Q40tran	Q40eth	Open6
1	3	0	99	0	99	99	3	0	99	3	3	2	2	2	4	3	3	1	4	4	0	5	5	3	5	5	5	5	5	5	1	1	3	1	3	2	2	5	5	5	5	5	5	5	3	2	4	1	2
2	3	1	1	1	2	1	4	98	99	4	4	4	4	4	4	4	4	3	3	4	2	4	4	3	5	3	3	2	3	4	2	4	4	4	2	4	4	4	4	5	4	4	4	5	2	3	4	1	3
3	1	98	99	98	99	99	2	0	99	3	3	3	3	3	4	3	4	2	5	4	3	4	4	3	5	4	3	4	4	5	1	2	4	2	3	3	2	4	5	5	5	5	5	4	1	4	3	2	1
4	1	1	5	1	1	5	2	0	99	4	2	2	4	4	4	4	3	4	6,8	5	3	5	3	5	5	4	3	3	4	4	3	5	3	3	1	4	3	5	5	5	5	5	5	3	4	2	3	1	4
5	3	1	2,1,3	1	1	1,2	3	98	99	4	4	4	4	4	4	4	3	3	1	4	3	5	5	5	5	4	3	3	4	4	3	2	2	3	4	3	4	5	5	5	5	5	5	5	4	2	3	1	2
6	3	98	99	0	99	99	3	0	99	4	3	4	4	4	4	4	3	3	3	4	3	4	4	4	4	3	2	4	4	3	1	3	4	2	3	4	4	4	5	5	4	5	4	4	2	4	3	1	99
7	3	0	99	0	99	99	3	0	99	4	4	4	4	4	3	4	4	3	10	4	2	5	3	5	4	3	3	3	4	3	1	2	4	3	4	3	3	3	3	3	3	4	4	4	1	4	2	3	4,12
8	3	1	2	0	99	99	3	0	99	4	4	4	4	4	4	4	4	3	99	3	4	4	4	4	3	4	4	3	4	4	2	3	4	4	3	4	4	4	4	4	4	4	4	4	1	4	3	2	99
9	1	0	99	0	99	99	2	0	99	3	2	3	4	3	5	5	3	2	4,9	5	5	4	5	3	5	4	3	2	4	4	1	1	3	2	2	4	2	3	5	5	5	5	5	5	1	4	2	3	5,10,11
10	3	0	99	0	99	99	3	0	99	2	2	2	2	2	3	3	3	3	2	2	3	4	4	4	4	4	4	4	4	4	5	2	3	3	3	2	2	4	5	5	4	4	4	4	4	1	3	2	99
11	1	98	99	0	99	99	4	1	1	4	3	3	4	4	4	4	3	3	9	3	2	3	3	2	4	2	2	2	3	5	99	2	2	3	4	4	3	5	5	5	4	5	5	4	4	1	2	3	4
12	3	1	1,2	1	2	1,9,8	4	0	99	4	4	4	4	4	4	5	4	3	2	5	2	4	2	5	5	3	3	2	3	4	3,5	2	4	3	4	4	4	5	5	5	5	5	5	5	3	2	4	1	99
13	2	1	5	1	1	5	4	1	2	5	4	4	4	4	5	5	4	4	1,10	4	2	4	2	4	4	2	2	2	2	4	3	4	4	3	2	4	4	5	5	4	2	3	4	3	2	1	3	4	6,7
14	2	0	99	0	99	99	3	0	99	4	4	4	3	3	4	4	3	3	1	5	3	4	4	5	5	3	4	3	4	4	4	3	2	3	4	3	2	4	5	5	5	5	5	4	4	2	1	3	3
15	3	98	99	0	99	99	2	98	99	3	2	2	3	2	2	2	2	1	10	5	3	2	3	3	5	4	3	4	4	4	2	2	3	2	3	3	2	4	5	5	5	5	5	2	2	3	4	1	7,8
16	3	1	9	1	1	9	4	1	3	4	4	4	4	4	4	5	3	3	1,10	5	2	4	2	4	4	4	4	2	3	4	3	2	4	4	4	4	4	3	4	5	5	5	4	5	3	4	2	1	5
17	3	1	10,1,6	0	99	99	3	0	99	2	3	2	3	4	4	4	5	1	6	4	2	5	1	5	5	3	2	4	3	3	2	1	3	2	4	4	4	5	5	5	5	5	5	4	3	1	4	2	4,10
18	3	1	3	1	2	3	3	1	3	3	4	4	3	3	4	4	4	3	2	4	2	4	4	4	4	4	3	4	4	3	2	2	3	2	3	3	2	3	5	5	5	5	5	5	2	3	4	1	9,11
19	1	0	99	0	99	99	3	0	99	4	4	3	3	4	5	4	3	2	5,2,3,	2	2	3	4	4	2	3	2	2	2	4	2	1	4	2	4	4	3	4	5	5	5	5	5	5	2	4	3	1	4,7
20	3	98	99	0	99	99	3	0	99	4	4	3	5	5	4	5	5	3	1,10	4	2	5	4	4	3	3	3	2	2	4	2	1	3	3	2	4	4	3	5	5	5	5	5	5	4	1	2	3	11
21	1	0	99	0	99	99	3	98	99	1	3	2	2	1	3	3	2	3	1	5	4	3	4	5	5	4	5	4	4	5	5	1	3	1	3	3	1	4	5	5	5	5	5	5	2	3	4	1	5
22	3	1	2	1	1	2	2	98	99	3	2	1	3	3	3	3	3	3	1,10	5	3	5	5	5	5	4	4	3	3	4	6	1	3	3	4	3	3	5	5	5	5	5	5	5	3	1	2	4	8,12
23	3	98	99	98	99	99	4	0	99	4	3	3	4	4	4	4	4	2	6	4	2	4	2	5	4	4	3	3	4	3	5	1	4	3	4	3	3	4	5	5	5	5	5	5	1	4	2	3	8
24	3	0	99	0	99	99	2	0	99	2	2	2	2	2	3	2	2	3	99	5	4	5	5	4	4	5	5	5	4	5	5	2	3	3	2	2	2	5	5	5	5	5	5	5	2	3	4	1	99
25	3	1	2,1	1	1	1	4	0	99	4	5	4	3	4	5	4	4	2	2,10	4	2	5	3	4	5	3	4	3	3	3	7	4	5	3	4	4	4	5	5	5	5	5	5	4	1	3	4	2	3,11
26	3	1	3,1	1	2	3,1	3	98	99	4	4	4	3	4	4	4	3	3	8,6	4	3	5	4	5	4	4	4	5	5	5	3,5	4	4	3	4	4	4	4	5	4	5	5	4	5	4	2	3	1	13
27	3	1	7	1	1	5	3	98	99	4	4	4	4	4	4	4	3	2	11	3	2	4	2	3	4	4	3	4	4	4	4,8,9	2	3	3	3	4	2	4	4	4	4	4	4	3	1	4	3	2	6
28	3	1	2,1	1	1	1,2,4	4	0	99	5	5	5	5	5	5	4	4	2	1,10	4	2	5	4	5	4	4	3	4	5	5	8	1	4	3	4	4	2	4	5	5	5	5	5	4	2	3	4	1	1
29	3	1	2,6	1	1	2,6	3	0	99	5	5	5	5	5	5	5	5	3	1	4	2	4	4	3	2	4	3	3	4	4	5	4	3	3	2	4	5	5	4	5	5	5	5	5	3	4	2	1	99
30	3	0	99	0	99	99	3	0	99	1	1	3	1	1	4	1	1	1	99	1	5	5	5	3	5	5	5	5	99	5	1	3	3	3	3	1	1	1	5	5	5	5	5	5	1	4	3	2	99
31	3	0	99	0	99	99	2	0	99	3	2	3	3	4	4	4	3	2		5	3	4	3	5	4	3	3	3	4	4	3	1	3	1	3	3	3	4	5	5	5	4	5	5	4	3	2	1	3
32	3	1	2,3,1,8	1	3	1,3,5,7,10	3	0	99	4	4	4	4	4	5	3	4	3	1,	3	2	4	4	4	5	3	3	4	3	5	3,5,9	1	3	3	3	4	4	4	5	5	5	5	5	5	3	4	2	1	9
33	3	1	2,3,1	1	2	1,3,6	4	0	99	3	3	3	3	3	4	4	3	2	1,	4	3	3	3	3	4	4	3	3	3	3	7,9	1	4	3	4	3	3	3	1	1	1	1	1	1	2	3	4	1	12
34	3	1	2,3,1,8	1	2	1,2,3,8	3	0	99	4	4	4	4	3	4	4	3	3	1,7	4	3	5	5	4	4	4	5	5	5	5	1,5	2	3	3	3	2	1	4	4	5	5	5	5	4	1	4	3	2	1,6
35	3	1	7	0	99	99	4	1	4	1	1	1	1	1	2	2	2	2	99	5	4	5	5	5	5	5	5	5	5	5	99	1	5	2	5	2	1	5	5	5	5	5	5	5	1	2	4	3	99
36	3	1	5,7	1	0	5,7	4	1	1,4	5	5	5	5	5	5	5	5	5	7	4	1	5	4	2	4	3	3	3	4	5	1	4	3	4	3	4	4	5	5	5	5	5	5	5	1	4	2	3	4,9,13
37	1	1	2,10	1	1	99	3	0	99	4	4	4	3	4	3	4	2	1	9	4	3	3	4	5	5	4	4	3	3	5	3,6	2	3	3	3	3	3	5	5	5	5	5	5	5	4	1	3	2	7
38	1	1	4,2,3	1	1	2	5	1	5	3	3	5	5	5	5	5	5	5	99	3	3	3	3	3	3	3	3	3	3	3	99	3	3	3	3	5	3	3	3	3	3	3	3	3	1	2	3	4	99
39	3	1	3	1	3	3	4	98	99	3	4	4	3	4	4	4	4	1	1,	4	2	4	4	4	3	4	4	3	4	4	5	4	4	4	4	3	3	4	4	5	5	5	5	5	1	3	4	2	2,3,10,13
40	3	0	99	0	99	99	2	98	99	2	2	1	1	3	2	3	3	1	7	4	3	4	4	4	4	4	4	3	4	4	5	3	3	3	4	2	1	5	5	5	5	5	5	5	3	2	1	4	4
41	3	0	99	0	99	99	3	0	99	4	4	4	4	5	4	5	5	4	7	4	5	5	4	5	4	4	4	5	3	4	2	3	4	4	4	4	5	4	5	5	5	4	4	4	2	3	4	1	9
42	2	1	2,1,8,3	1	2	2,1,8,3	2	1	5	4	4	4	4	5	5	5	4	4	3,1	4	5	4	4	3	5	3	4	3	3	4	1	4	4	4	3	4	4	4	4	5	5	5	4	5	2	4	3	1	99
43	3	0	99	0	99	99	3	0	99	4	2	4	4	4	3	4	5	2	5,6,	4	5	4	1	4	4	1	1	1	2	4	1,8	1	3	2	2	4	5	4	5	5	5	5	5	5	1	3	4	2	7
44	3	1	2,3,9	1	1	2,3,9	5	0	99	3	3	4	4	4	5	5	3	3	1,10	4	2	4	3	4	5	3	2	3	4	4	1	3	3	3	2	5	3	3	5	5	4	5	5	5	4	2	3	1	99
45	3	1	2	1	1	2	2	98	99	3	4	3	3	3	4	4	3	2	1,3	3	4	4	4	4	4	3	3	3	4	4	6	2	3	2	4	4	4	4	5	5	4	4	4	5	2	3	4	1	2
46	3	1	2	1	1	2	5	0	99	3	4	4	3	3	3	3	3	3	99	4	3	4	4	4	4	4	3	3	3	3	1,5	2	3	3	3	4	2	5	5	5	5	5	5	5	3	4	2	1	99
47	3	1	2	1	2	2	2	98	99	4	4	2	3	3	3	4	2	2	6	4	2	5	3	4	4	4	5	5	4	4	99	2	3	2	4	3	3	3	5	5	5	5	5	5	2	3	4	1	99
48	3	0	99	0	99	99	3	0	99	4	4	4	2	2	3	3	2	1	5	4	4	5	4	3	4	3	3	3	4	4	8	2	4	3	2	3	2	5	5	5	5	5	5	5	2	3	4	1	5
49	3	0	99	0	99	99	2	0	99	4	3	3	4	4	5	5	4	2	7,3	5	2	5	4	4	5	2	4	3	4	5	99	1	1	3	4	3	4	5	5	5	5	5	5	5	1	3	4	2	99
50	2	1	1,4	98	99	99	3	1	3	4	3	3	4	4	4	4	4	2	7	5	4	5	5	5	5	4	3	4	4	4	1	3	4	1	3	4	2	5	5	5	5	5	5	5	4	1	2	3	8
51	3	0	99	0	99	99	2	0	99	4	4	3	3	4	4	5	4	3	7,3	5	3	5	4	5	5	4	4	4	5	4	1	1	2	3	3	4	2	5	5	5	5	5	5	5	2	3	4	1	1
52	3	1	2,3,8	1	1	2,8	2	0	99	3	2	2	2	4	4	5	4	2	5	4	2	5	2	4	5	5	5	5	5	5	3,9	2	4	1	1	2	4	4	5	5	5	5	5	5	1	3	4	2	99
53	3	1	2,1	1	1	1,2,3,8	4	98	99	4	4	4	4	4	4	3	3	1	1	5	3	4	4	4	5	3	4	3	4	4	2	1	2	1	1	3	4	4	5	5	5	5	5	5	1	4	3	2	7
54	1	0	99	0	99	99	4	0	99	3	3	3	3	5	4	4	1	1	11,1	4	3	4	3	5	3	4	4	4	5	5	99	3	3	2	2	3	1	3	4	4	3	5	4	5	3	2	4	1	99
55	3	1	6	1	0	7	5	0	99	3	4	5	5	5	5	5	5	5	99	2	4	5	5	5	5	4	5	4	5	5	1,2	4	3	3	5	4	5	5	5	5	5	5	5	5	1	2	3	4	99
56	3	1	5,3,2,10,6	1	1	2,3,7,10	5	1	5	5	5	4	5	5	5	5	5	5	5,	3	1	5	1	4	5	1	1	1	3	3	3,6	4	3	2	1	4	5	4	5	5	5	5	4	3	2	3	4	1	12
57	3	1	2,3	1	1	7	2	0	99	4	3	3	3	4	3	3	3	3	8,1,	4	3	4	2	3	4	3	3	3	3	3	1,3	2	3	3	4	3	3	5	5	5	5	5	5	5	4	1	2	3	4
58	3	1	6	0	99	99	3	0	99	4	4	4	4	4	4	4	3	3	6,	4	2	4	2	2	4	3	2	4	4	3	5,6,9	4	4	4	3	3	2	5	5	5	5	5	5	5	4	3	1	2	9,11
59	3	1	3,1	1	3	1	3	1	2	4	3	3	4	3	4	5	3	3	10	4	3	4	3	3	4	3	3	3	3	3	9	3	4	3	3	4	2	4	4	5	5	4	5	5	4	1	2	3	99
60	3	0	99	0	99	99	2	0	99	5	4	4	4	5	5	4	4	4	10,3	4	2	4	3	4	4	3	3	2	4	4	2	2	5	5	3	4	2	3	5	4	5	3	4	5	3	4	2	1	2
61	1	0	99	0	99	99	2	1	6	4	4	3	4	4	4	4	4	3	99	4	2	4	3	3	4	2	3	2	3	3	99	2	4	4	4	4	4	3	4	5	5	4	5	4	2	1	3	4	99
62	3	1	3,1	1	1	1,3	3	0	99	4	2	2	3	4	4	5	1	2	3,10	5	4	4	5	5	4	2	3	2	4	5	3	1	1	4	4	4	4	5	5	4	5	4	4	4	4	1	2	3	99
63	3	1	1,4	1	2	1,3,4,8	4	1	4	3	4	4	4	4	5	5	5	4	99	4	3	3	3	4	4	3	3	3	3	3	99	2	3	3	4	4	3	4	5	5	5	4	4	4	2	3	4	1	99
64	3	1	7	1	0	5,7	3	1	5	5	5	5	5	5	5	5	3	3	12	2	2	3	2	1	4	4	3	4	4	4	99	4	2	2	2	2	2	2	4	4	5	5	3	3	1	4	3	2	12
65	2	0	99	0	99	99	3	0	99	4	4	4	5	4	5	5	5	4	3	4	2	3	3	5	5	3	2	3	3	5	7	3	5	4	3	4	4	5	5	5	5	5	5	5	1	4	3	2	5
66	1	1	1,3	0	99	99	2	0	99	4	3	2	3	4	4	4	4	3	6	4	2	4	3	4	4	3	2	3	3	3	5	2	3	3	3	3	3	3	3	3	3	3	3	3	1	2	4	3	4
67	1	1	5,6,7	1	0	5,7	4	1	5	4	3	3	5	5	5	5	5	3	6,12	4	4	4	4	5	5	3	4	3	4	4	7	2	3	3	4	4	5	5	5	5	5	5	4	5	2	3	4	1	11,12
68	3	1	5,7	1	1	1,2,3,5	4	1	3	4	4	3	4	4	4	4	4	3	1	5	2	5	4	5	5	4	3	3	3	4	2	4	3	4	5	4	2	5	5	5	5	5	5	5	4	2	3	1	8
69	2	0	99	0	99	99	3	0	99	5	5	5	5	5	5	5	5	3	6,5	4	2	4	2	4	4	2	2	2	2	2	99	4	3	3	2	4	4	5	5	5	5	5	5	5	2	3	4	1	8
70	2	1	5	1	1	5	4	1	5,6	5	5	5	5	5	5	5	4	2	1	5	5	4	3	4	4	3	3	4	4	5	2,5	4	4	3	5	4	4	5	5	5	5	5	5	5	4	2	3	1	3
71	1	0	99	0	99	99	3	0	99	4	4	5	5	5	3	4	3	2	3	1	2	4	1	1	5	4	2	3	3	5	3	1	1	4	2	4	3	3	5	5	5	5	5	5	2	3	4	1	5
72	1	1	7	1	0	5	2	1	1	4	4	4	3	4	3	4	3	3	3,7,9,	4	2	3	4	4	3	3	2	3	3	4	3,7	4	4	4	4	4	4	3	4	4	4	4	4	4	1	2	3	4	8
73	2	1	6	1	1	6	3	0	99	3	4	4	4	4	4	3	4	3	99	4	2	5	4	2	4	5	4	5	5	5	2	2	3	2	3	2	2	4	5	5	5	5	5	2	2	4	3	1	10
74	2	1	1,2,5	1	3	1,2,5	3	1	3	5	5	5	4	4	4	4	3	3	11,3	3	4	5	5	4	5	3	3	1	1	3	6	4	3	3	5	5	5	5	5	4	4	5	4	5	2	4	3	1	9
75	2	0	99	0	99	99	3	0	99	3	4	4	4	4	4	4	4	3	2	4	2	4	3	4	4	3	2	3	2	3	7	2	4	4	2	4	4	4	5	5	5	5	5	5	3	1	2	4	8
76	1	1	10	1	1	8,10	4	0	99	4	4	4	4	4	5	5	5	4	9,7,1,2	5	4	5	4	4	5	4	4	4	5	4	6	2	5	4	4	4	4	5	5	5	5	5	5	5	3	2	4	1	7
77	1	1	1,6,2	1	1	1,6,2	3	0	99	4	4	4	3	3	4	4	4	3	3	4	4	4	3	3	4	5	4	3	5	5	5	2	3	3	3	4	2	4	5	5	5	5	5	5	3	2	4	1	10
78	2	1	2,3,1,8	1	1	2,3,1,8	3	98	99	4	4	5	4	5	5	5	4	5	1	5	4	4	3	5	5	4	4	3	4	5	4,6	4	3	2	3	3	2	5	4	5	5	5	5	5	1	3	4	2	4,12
79	1	0	99	0	99	99	3	98	99	3	4	4	4	4	4	3	4	3	4	4	3	4	4	4	4	4	3	3	4	4	99	2	4	3	3	4	2	4	5	5	5	4	4	4	1	2	3	4	99
80	1	1	5	0	99	99	4	1	5	5	5	5	5	5	5	5	5	5	1,9	4	3	2	2	5	4	3	2	3	2	4	2	4	4	4	4	4	4	4	4	4	3	5	5	4	2	1	3	4	99
81	2	0	99	0	99	99	3	0	99	3	4	2	4	3	5	4	4	3	4,5	4	2	5	2	5	5	5	2	5	5	5	5	4	3	4	2	2	2	5	5	5	5	5	5	5	3	2	4	1	1,10
82	1	1	2	1	1	9,10	3	98	99	4	4	5	4	4	4	4	3	1	1,9	4	2	5	4	4	5	4	3	4	4	3	2,3,7	2	3	3	3	4	3	3	5	5	5	5	5	5	4	3	2	1	13
83	1	1	6	1	0	6	3	0	99	4	4	4	4	4	4	4	4	3	99	4	3	5	4	4	4	4	3	4	3	4	9	2	4	3	3	3	3	3	5	5	5	5	5	5	3	2	4	1	99
84	2	1	5	1	0	5	4	1	5	4	4	4	3	4	4	5	4	5	99	4	3	4	4	2	4	5	5	4	4	4	2	2	4	4	2	2	5	4	4	5	4	4	5	5	1	2	3	4	8
85	2	0	99	0	99	99	2	0	99	3	2	4	4	4	4	4	3	3	6,12,5,9,10,1	5	2	4	2	4	5	3	4	3	2	2	3,7	2	3	4	3	4	3	1	1	1	1	1	1	1	4	2	3	1	5,8,12
86	2	0	99	0	99	99	3	0	99	4	4	4	3	3	4	4	3	3	1,	4	3	4	3	3	4	3	3	3	3	3	4	2	3	2	3	3	3	3	4	4	3	4	3	4	3	1	4	2	11
87	1	98	99	98	99	99	4	98	99	4	3	3	3	3	4	4	4	4	1	4	3	5	4	0	4	3	3	4	4	4	3,5	3	3	2	3	3	4	3	4	4	4	4	4	4	1	2	4	3	12
88	2	99	5	0	99	99	3	1	3,5	4	3	4	4	3	4	4	3	3	9	5	4	5	3	5	5	4	4	3	5	5	3	3	3	4	4	2	4	4	4	5	5	5	5	5	4	3	2	1	8,10
89	2	1	1,2,3	0	99	99	3	0	99	3	2	4	4	4	4	4	4	2	6	4	2	4	5	5	5	3	3	3	4	4	6	2	2	3	4	4	2	4	5	5	5	5	5	5	2	3	1	4	6,7
90	2	0	99	0	99	99	2	0	99	4	4	2	3	4	4	4	4	3	1,10	4	4	5	4	5	5	3	3	3	3	4	9	4	4	3	4	3	3	4	5	5	5	5	5	5	2	3	4	1	11
91	1	0	99	0	99	99	2	0	99	3	3	3	3	4	4	4	3	3	6	4	4	4	4	5	5	3	3	3	3	4	99	4	4	3	3	3	2	5	5	5	5	5	5	5	4	1	3	2	99
92	1	98	99	0	99	99	4	0	99	3	3	3	4	4	4	3	3	3	6	3	2	4	4	5	4	3	3	3	4	4	9	2	3	3	4	4	4	3	5	5	4	5	4	4	4	3	1	2	8
93	1	0	99	0	99	99	2	0	99	2	2	2	2	4	5	4	4	2	2	5	4	4	4	5	5	4	4	4	5	5	9	2	2	2	4	2	2	4	5	5	5	5	5	5	1	2	3	4	9
94	1	0	99	0	99	99	3	0	99	2	2	2	4	3	2	2	2	2	6,5	2	3	4	4	4	2	4	3	3	4	4	8	2	2	3	2	2	2	3	4	3	3	3	2	3	2	1	3	4	99
95	1	1	4,1	1	1	1,4	3	98	99	4	4	3	3	3	5	5	5	3	10	5	2	5	3	4	4	3	3	3	4	4	3	2	3	2	3	4	4	4	5	5	5	5	5	5	4	3	2	1	8
96	1	0	99	0	99	99	2	1	5	3	3	2	4	4	3	4	3	2	99	5	3	5	5	5	5	3	4	3	5	5	5	1	3	3	3	3	3	4	5	5	5	5	5	5	1	2	4	3	5
97	2	1	3,8,2	0	99	99	4	0	99	5	4	4	4	5	5	5	2	4	6	2	2	5	2	3	4	2	2	4	2	4	5	4	3	3	1	4	2	5	5	5	5	5	5	2	2	3	1	4	12
98	2	1	7	0	99	99	3	0	99	3	3	2	4	4	4	3	3	2	6,7	5	3	4	4	5	5	4	3	3	4	4	6	2	4	3	3	3	2	5	5	5	5	5	5	4	4	2	3	1	99
99	1	1	2,6	1	1	2,3,6	3	98	99	4	4	3	4	4	4	4	4	2	2	4	2	5	2	4	4	4	4	4	4	4	1,2,7,9	2	4	2	2	4	4	4	5	5	5	5	2	3	2	3	4	1	1,10,12
100	1	98	99	98	99	99	2	0	99	4	4	4	3	4	3	3	2	1	3	4	2	3	2	3	3	2	1	1	2	3	3	2	4	2	2	4	4	3	4	5	5	5	4	2	1	4	3	2	5, 10
101	3	1	5,6	1	0	5,6	4	1	4	5	3	2	5	5	3	4	5	2	7	4	3	5	2	3	4	2	2	3	4	5	3	4	2	3	1	4	3	3	5	5	5	5	4	4	3	2	4	1	4,9
102	2	1	5	1	1	5	3	98	99	4	4	3	4	4	4	5	3	3	1	4	2	5	2	4	5	5	3	4	3	4	9	2	3	3	4	4	3	3	5	5	5	5	4	5	2	1	4	3	10
103	1	0	99	0	99	99	4	0	99	4	3	3	3	4	4	4	4	3	9	4	2	4	5	5	5	2	3	2	4	5	9	3	3	3	2	4	4	4	5	5	5	5	5	5	2	4	1	3	5,10
104	1	0	99	0	99	99	2	0	99	1	3	3	3	3	4	4	4	1	99	5	3	4	3	2	4	3	2	3	3	3	99	1	2	3	3	3	3	3	5	5	5	5	5	5	4	3	2	1	99
105	2	0	99	0	99	99	2	0	99	4	4	3	3	4	5	5	4	5	6	5	2	4	3	4	5	3	3	4	4	4	3,7	3	4	3	4	4	4	4	5	5	5	5	4	3	1	4	3	2	99
106	2	1	1,2,3,9	1	1	1,2,3,9	4	1	5	4	3	4	4	4	5	3	4	1	10	4	2	5	3	5	5	4	3	3	4	3	3,6	5	4	3	4	4	1	4	5	5	5	5	4	4	3	4	2	1	1,4
107	2	1	10	1	0	7,10	3	0	99	4	4	4	5	5	4	4	4	2	9,1	3	3	5	4	3	5	4	4	2	4	4	2	3	3	2	2	4	3	4	5	5	5	5	5	5	4	2	3	1	99
108	2	1	7	1	0	7	4	0	99	5	4	5	3	4	5	3	4	5	10	4	3	4	4	3	4	3	4	1	1	5	6,7	4	5	3	4	4	3	4	3	5	4	3	5	3	3	4	2	1	12
109	2	0	99	0	99	99	3	0	99	4	4	4	4	4	4	4	4	4	1,3	1	3	4	3	2	3	3	3	2	2	3	99	3	3	3	4	4	4	4	4	3	3	4	3	4	1	2	3	4	99
110	2	0	99	0	99	99	3	0	99	4	4	4	4	4	3	4	4	4	7	4	4	4	3	3	4	3	3	3	3	2	2,3	3	4	3	2	4	3	5	5	5	5	5	5	5	2	3	1	4	10
111	2	1	2	1	2	1,9	3	0	99	4	4	4	3	4	4	4	4	3	10	2	2	4	2	3	4	3	3	3	4	4	2	1	4	3	4	4	2	4	4	5	4	4	4	4	4	1	2	3	5,9
112	2	98	99	0	99	99	3	98	99	5	4	4	5	5	5	5	4	2	1	4	5	5	0	3	4	4	5	3	2	4	3	4	4	5	5	4	4	5	5	5	5	5	5	5	1	4	3	2	99
113	2	1	7	0	99	99	2	98	99	4	4	4	4	4	5	4	3	3	1	4	3	5	3	5	5	3	3	2	3	2	4	2	4	3	3	4	3	5	5	5	5	5	5	5	3	4	2	1	12
114	2	1	1,10	1	3	10	5	98	99	5	4	5	5	4	4	4	5	5	8	4	5	5	5	4	5	5	5	5	5	5	2	4	5	5	4	4	2	4	5	5	5	5	5	5	3	4	2	1	7
115	2	0	99	0	99	99	3	0	99	4	4	4	3	4	4	4	4	2	10	5	2	4	2	5	3	4	3	4	4	4	5	5	3	2	4	3	2	5	5	5	5	5	5	5	2	4	3	1	3
116	2	0	99	0	99	99	2	0	99	3	3	3	3	3	4	4	4	4	10	5	5	5	5	5	5	5	5	3	4	4	4	4	4	4	4	3	3	4	4	4	4	4	4	4	1	3	2	4	3
117	2	1	1,2,4	0	99	99	2	1	6	1	1	1	1	1	4	3	2	2	3	5	5	5	5	5	5	4	4	5	3	5	1	1	1	1	1	2	2	5	5	5	5	5	5	5	3	4	1	2	3,11
118	2	1	99	1	2	3	2	1	4	4	4	3	4	4	4	4	4	3	6	4	2	4	4	5	5	4	2	3	2	2	3,9	2	4	3	4	4	3	4	5	5	5	5	5	5	4	2	3	1	3
119	2	0	99	0	99	99	3	0	99	2	5	4	1	1	5	2	1	1	9,4	4	4	5	4	5	5	5	5	3	4	5	1,5	1	2	1	1	2	2	5	5	5	5	5	5	5	4	1	3	2	2
120	2	1	1,2,3,9	1	1	6,9	3	0	99	4	4	4	4	5	5	5	4	2	5,6,7,10,12	4	2	4	2	4	5	4	2	3	2	4	5	4	3	3	2	4	4	2	5	5	4	4	5	2	4	1	2	3	9,10
121	2	0	99	0	99	99	3	0	99	4	4	3	4	4	4	5	3	2	12	4	2	5	4	3	4	4	5	3	3	5	5	2	3	4	3	4	3	4	5	5	5	4	4	5	4	2	3	1	5,7
122	2	0	99	0	99	99	4	0	99	5	3	4	4	4	3	4	3	3	6	4	3	5	4	5	5	5	3	3	4	5	5,6	3	3	3	3	3	2	5	5	5	5	5	5	5	1	4	2	3	12
123	2	1	6	1	0	6	2	0	99	4	3	4	4	4	4	4	3	3	1,3	4	3	4	4	3	4	3	3	3	3	3	8	1	3	1	3	4	3	3	5	5	5	5	5	5	1	2	3	4	1,10
124	2	1	2	1	1	2	5	0	99	4	3	3	4	4	5	4	3	2	7	5	3	5	5	5	5	3	4	4	4	5	3	4	2	2	4	3	2	4	5	5	5	5	5	5	3	2	4	1	1,11
125	2	1	1,2,3,7,8	1	1	1,2,3,7,8	3	99	99	4	4	3	3	4	5	5	3	2	7	4	2	5	2	5	5	3	2	3	3	3	1	4	3	2	3	3	4	4	5	5	5	5	5	5	4	3	2	1	10
126	2	98	99	98	99	99	3	1	1	2	2	2	4	3	4	4	5	2	1,	3	4	5	3	4	4	4	3	4	3	4	2	2	3	3	4	4	3	4	5	5	4	4	5	5	2	3	4	1	6
127	2	1	1,2,3	98	99	99	2	98	99	2	3	3	3	2	4	2	2	2	3	5	5	5	5	5	5	5	5	5	5	5	5	1	2	2	3	2	2	4	5	5	5	5	5	5	3	1	4	2	4,8
128	2	1	5	1	0	5	3	98	99	5	4	4	5	5	5	5	5	3	3,1,	5	4	5	3	3	5	3	3	3	4	3	3	4	4	4	2	4	3	4	5	5	5	5	4	3	4	2	3	1	3,5
129	2	1	2,3,4,8	1	1	2,3,4,6,8	5	98	99	5	5	4	5	5	5	5	4	3	8,	2	2	5	2	3	4	3	2	2	3	3	2,5,6,9	3	3	4	2	4	4	4	5	5	5	5	5	5	1	2	4	3	4
130	2	1	2	1	1	2	3	0	99	4	3	3	4	4	4	4	3	3	7,3,8	4	2	3	3	4	4	4	2	2	2	4	4	4	4	4	3	4	4	4	5	5	5	5	5	4	1	2	4	3	6
131	2	1	1,3,8	1	2	1,3,8	3	98	99	4	4	3	3	4	4	5	3	1	2,12	5	2	5	5	5	5	3	4	4	4	5	1	2	3	3	2	3	2	4	4	5	4	5	5	5	4	3	2	1	11
[truncated: 15 more columns]

## Sheet: Codebook
Column name	Question	Options	Code
orgLevel	What best describes your job role?
		Local Authority / Regulatory	1
		Manager	2
		Support role/ clinical	3
everUsed	Have you ever used AI for any purpose?
		Yes	1
		No	0
		Don't know	98
Open1	Please can you describe what you have previously used AI for?
		Banking	1
		Voice assistants	2
		Maps	3
		Shopping	4
		Work related	5
		ChatBots	6
		Admin tasks	7
		Health Apps	8
		Smart Appliances	9
		Web Searches	10
		Blanks	99
currentUse	Do you currently use AI?
		Yes	1
		No	0
		Don't know	98
howLong	How long have you been using AI?
		less than a year	0
		1-5 years	1
		5-10 years	2
		more than 10 years	3
Open2	Please can you describe what you are currently using AI for?
		Banking	1
		Voice assistants	2
		Maps	3
		Shopping	4
		Work related	5
		ChatBots	6
		Admin tasks	7
		Health Apps	8
		Smart Appliances	9
		Web Searches	10
		Blanks	99
understand	How would you rate your understanding of what AI is?
		no understanding	1
		minimal understanding	2
		adequate understanding	3
		fair understanding	4
		good understanding	5
Aipc	Are you aware of any AI-based systems being used in primary care?
		Yes	1
		No	0
		Don't know	98
Open3	Please can you describe what AI is used for?
		Medical diagnosis	1
		Risk prediction	2
		Medication management	3
		Triage	4
		Admin tasks	5
		Robots	6
		Blanks	99
useful	I would find AI useful in my job role
		Strongly disagree	1
		Disagree	2
		Neither agree nor disagree	3
		Agree	4
		Strongly agree	5
easyUse	I would find AI easy to use in my job role.
		Strongly disagree	1
		Disagree	2
		Neither agree nor disagree	3
		Agree	4
		Strongly agree	5
confident	I would feel confident using AI in my job role.
		Strongly disagree	1
		Disagree	2
		Neither agree nor disagree	3
		Agree	4
		Strongly agree	5
enjoyUsing	! would enjoy using AI in my job role
		Strongly disagree	1
		Disagree	2
		Neither agree nor disagree	3
		Agree	4
		Strongly agree	5
voluntary	If I had an opportunity, I would definitely use AI in my job role
		Strongly disagree	1
		Disagree	2
		Neither agree nor disagree	3
		Agree	4
		Strongly agree	5
reduceCost	Using AI has the potential to reduce costs in primary care.
		Strongly disagree	1
		Disagree	2
		Neither agree nor disagree	3
		Agree	4
		Strongly agree	5
efficient	Using AI would increase efficiency in primary care
		Strongly disagree	1
		Disagree	2
		Neither agree nor disagree	3
		Agree	4
		Strongly agree	5
keySkill	Using AI would be seen as a key skill within primary care
		Strongly disagree	1
		Disagree	2
		Neither agree nor disagree	3
		Agree	4
		Strongly agree	5
promotion	Using AI would improve my chances of promotion
		Strongly disagree	1
		Disagree	2
		Neither agree nor disagree	3
		Agree	4
		Strongly agree	5
Open4	Please could you state what else could be an enabler to the acceptance of AI within primary care?
		Reduce workloads / wait times	1
		Accuracy	2
		Efficiency	3
		Job security	4
		Acceptance / Trust	5
		Training and infrastructure	6
		Demonstrate improvements	7
		Easy to use	8
		Cost savings	9
		Improved patient care	10
		Consistent data	11
		Security and regs compliance	12
		Blanks	99
training	I would need specialised training to learn how to use AI.
		Strongly disagree	1
		Disagree	2
		Neither agree nor disagree	3
		Agree	4
		Strongly agree	5
redProd	Increased data produced by AI would reduce productivity in primary care.
		Strongly disagree	1
		Disagree	2
		Neither agree nor disagree	3
		Agree	4
		Strongly agree	5
justify	Decisions made by AI would need to be justifiable.
		Strongly disagree	1
		Disagree	2
		Neither agree nor disagree	3
		Agree	4
		Strongly agree	5
deskill	AI that automates work processes could deskill the workforce in primary care.
		Strongly disagree	1
		Disagree	2
		Neither agree nor disagree	3
		Agree	4
		Strongly agree	5
expense	AI would be expensive to introduce (eg cost of technical infrastructure, training costs...etc.)
		Strongly disagree	1
		Disagree	2
		Neither agree nor disagree	3
		Agree	4
		Strongly agree	5
savings	AI would need to demonstrate savings for primary care acceptance.
		Strongly disagree	1
		Disagree	2
		Neither agree nor disagree	3
		Agree	4
		Strongly agree	5
accurate	AI would not always give accurate decisions.
		Strongly disagree	1
		Disagree	2
		Neither agree nor disagree	3
		Agree	4
		Strongly agree	5
infoRisk	AI would put sensitive information that primary care manages at risk
		Strongly disagree	1
		Disagree	2
		Neither agree nor disagree	3
		Agree	4
		Strongly agree	5
unfair	AI would not always make fair decisions
		Strongly disagree	1
		Disagree	2
		Neither agree nor disagree	3
		Agree	4
		Strongly agree	5
notUnderstand	Decisions made by AI may not always be understandable.
		Strongly disagree	1
		Disagree	2
		Neither agree nor disagree	3
		Agree	4
		Strongly agree	5
misused	AI could be misused.
		Strongly disagree	1
		Disagree	2
		Neither agree nor disagree	3
		Agree	4
		Strongly agree	5
Open5	Could you please describe what else could be a barrier or risk to the acceptance of AI within primary care?
		Lack of empathy	1
		Data security	2
		Training	3
		Patient safety	4
		Job security	5
		Cost implications	6
		Data accuracy	7
		Mistrust / Lack of acceptance	8
		System failures / AI errors	9
		Lack of understanding	10
		Increased workload	11
		Time to implement	12
		Lack of improvement	13
		Blanks	99
I_influence	I have influence on whether AI will be introduced within my workplace
		Strongly disagree	1
		Disagree	2
		Neither agree nor disagree	3
		Agree	4
		Strongly agree	5
man_influence	My managers would want me to use AI.
		Strongly disagree	1
		Disagree	2
		Neither agree nor disagree	3
		Agree	4
		Strongly agree	5
coll_influence	My colleagues think we should use AI in the workplace.
		Strongly disagree	1
		Disagree	2
		Neither agree nor disagree	3
		Agree	4
		Strongly agree	5
follow	I would only use AI if other stakeholders were already using it.
		Strongly disagree	1
		Disagree	2
		Neither agree nor disagree	3
		Agree	4
		Strongly agree	5
trust	Could you rate your trust in AI systems in general?
		Fully mistrust	1
		Mistrust	2
		I don’t know	3
		Trust	4
		Fully trust	5
trustAIdec	I would trust decisions made by AI as much as I would trust decisions made by humans.
		Strongly disagree	1
		Disagree	2
		I have no opinion either way	3
		Agree	4
		Strongly agree	5
sameDec	AI systems should make the same decisions under the same conditions at different times.
		Very unimportant	1
		Unimportant	2
		Somewhat important	3
		Important	4
		Very important	5
complyRegs	AI systems should comply with primary care policies and regulations.
		Very unimportant	1
		Unimportant	2
		Somewhat important	3
		Important	4
		Very important	5
ethical	AI systems should comply with ethical and moral standards / frameworks
		Very unimportant	1
		Unimportant	2
		Somewhat important	3
		Important	4
		Very important	5
unbiased	AI systems should use appropriate methods to reach their decisions (e.g. not be biased towards a group of the population).
		Very unimportant	1
		Unimportant	2
		Somewhat important	3
		Important	4
		Very important	5
appData	AI systems should use appropriate data to reach their decisions.
		Very unimportant	1
		Unimportant	2
		Somewhat important	3
		Important	4
		Very important	5
explain	AI systems should be able to explain how they reach their decisions
		Very unimportant	1
		Unimportant	2
		Somewhat important	3
		Important	4
		Very important	5
consistent	AI systems should consistently provide the results I expect them to produce
		Very unimportant	1
		Unimportant	2
		Somewhat important	3
		Important	4
		Very important	5
Q40fair	Rank “ Fairness, Accountability, Transparency and Ethics” in respect to characteristics you would require from AI.
Q40acc		Most important	1
Q40tran		Important	2
Q40eth		Somewhat important	3
		Least important	4
Open6	Could you please describe what else would be important in your job role to enable AI acceptance?
		Reviewable / amendable	1
		Empathy	2
		FATE decisions	3
		Training	4
		Easy to use	5
		Complies with regs.	6
		Safe /secure	7
		Accurate / efficient	8
		Ability to implement	9
		Demonstrate improvements	10
		Reliable/consistent/reproducable	11
		Trust / acceptance	12
		Reduce workload	13
		Luddite	14
		Understandable	15
		Blanks	99
ExpDecision	I explain the decisions I make at work.
		Yes	1
		No	0
		Sometimes	2
		Don’t know	98
RecDecision	I receive explanations of the decisions made by my colleagues at work
		Yes	1
		No	0
		Sometimes	2
		Don’t know	98
AskQs	I feel open to asking questions (further explanations) whenever I need clarification on how a decision was made
		Yes	1
		No	0
		Sometimes	2
		Don’t know	98
ExpDecFormat	In your job role, how do you explain your work-related decisions?
		Textual	1
		Visual	2
		Auditory	3
		Conversation-like	4
		I don’t give explanations	5
RecDecFormat	In what format would you like to receive explanations from AI systems in your job role?
		Textual	1
		Visual	2
		Auditory	3
		Conversation-like	4
		I don’t give explanations	5
featuresReq	In your job role, what features would you require in AI explanations?
		Completeness	1
		Currency	2
		Accuracy	3
		Automatic	4
		Available on demand	5
Q47all	Rank features (ALL, RELEVANT, MOST RECENT, CHOOSE) associated with information availability.
Q47rel		Most important	1
Q47rec		Important	2
Q47cho		Somewhat important	3
		Least important	4
Open7	Could you describe any scenario within your job role or primary care, where you think that AI could assist you?
		Data classification	1
		Admin tasks	2
		Triaging	3
		Image diagnostics	4
		Speed up processes	5
		Medication management	6
		Test interpretation	7
		Clinical decisions	8
		Appointments	9
		Robots/ML tools	10
		Luddites	11
		Risk predictions	12
		Blanks	99
gender	What best describes your gender?
		Female	1
		Male	2
		Non-binary	3
		Prefer not to say	99
partUk	In which part of the United Kingdom do you work?
		England	1
		Northern Ireland	2
		Scotland	3
		Wales	4
age	How old are you?
		18-25 years	1
		26-35 years	2
		36-45 years	3
		46-55 years	4
		56-65 years	5
		more than 65 years	6
FocusGrp	Would you be interested in taking part in a follow-up study (interview or Focus group)
		Yes	1
		No	0

## Sheet: CronbachAlpha
Cronbach alpha for the survey section gathering the perceptions of stakeholders on if there was a plan to introduce AI into primary care.
Cronbach alpha for the survey section gathering the perceptions of stakeholders on the potential enablers of acceptance of AI in primary care
Cronbach alpha for the survey section gathering the perceptions of stakeholders on the barriers and risks to the acceptance of AI in primary care
Cronbach alpha for the survey section gathering the perceptions of stakeholders influence over the introduction of AI in primary care
Cronbach alpha for the survey section gathering the perceptions of stakeholders on which features are important for AI to be accepted in primary care
ALL likert scale items
Cronbach alpha for the survey section gathering the perceptions of stakeholders on if there was a plan to introduce AI into primary care.
with UnderstandAI removed

## Sheet: Descriptive
													Tests of normality
	Macro Level (N=31)					Confidence Interval							Kolmogorov-Smirnov		Shapiro-Wilk
HYP		N	Mean	Std Deviation	Std error	Lower bound	Upper bound	Median	Variance	IQR	Skewness	Kurtosis	Statistic	Sig.	Statistic	Sig.
1	Useful	31	3.45	.925	.166	3.11	3.79	4	.856	1	-1.334	1.613	.336	<.001	.766	<.001
2	Easy to Use	31	3.35	.755	.136	3.08	3.63	3	.57	1	-.214	-.408	.255	<.001	.843	<.001
3	Voluntary use	31	3.84	.820	.147	3.54	4.14	4	.673	1	-1.232	3.641	.32	<.001	.789	<.001
4	understand	31	2.97	.875	.157	2.65	3.29	3	.766	2	.384	-.839	.22	<.001	.842	<.001
5	Savings	31	4.16	.9	.161	3.83	4.49	4	.806	1	-.927	.266	.244	<.001	.808	<.001
6	Promotion	31	2.65	1.082	.194	2.25	3.04	3	1.17	1	.274	-.057	.21	.001	.9	.007
7	everused	26	0.5	.51	.1	0.29	0.71	.5	.260	1	.0	-2.174	.337	<.001	.639	<.001
8	Colleagues influence	31	2.81	.749	.135	2.53	3.08	3	.561	1	-.169	-.142	.279	<.001	.848	<.001
9	Key Skill	31	3.48	1.029	.185	3.11	3.86	4	1.058	1	-.347	-.226	.208	.001	.907	.011
10	complyRegs	31	4.65	.608	.109	4.42	4.87	5	.37	1	-1.553	1.5	.43	<.001	.619	<.001
11	Efficient	31	3.97	.706	.127	3.71	4.23	4	.499	0	-.561	.959	.325	<.001	.807	<.001
12	Deskill	31	3.52	.926	.166	3.18	3.86	4	.858	1	-.723	.654	.28	<.001	.868	<.001
13	Expensive	31	3.81	1.276	.229	3.34	4.27	4	1.628	2	-1.259	1.563	.238	<.001	.832	<.001
14	Follow others	31	3	.816	.147	2.7	3.3	3	.667	2	-.393	-.393	.242	<.001	.85	<.001
15	I influence	31	2.23	.990	.178	1.86	2.59	2	.981	1	1.054	1.078	.332	<.001	.824	<.001
16	Reduce Costs	31	4	.775	.139	3.72	4.28	4	.6	1	-.46	.068	.274	<.001	.841	<.001
17	Training	31	3.94	.964	.173	3.58	4.29	4	.929	1	-1.297	2.096	.333	<.001	.795	<.001
18	Enjoy using	31	3.58	.807	.145	3.28	3.88	4	.652	1	.127	-.393	.248	<.001	.864	<.001
19	Confident using	31	3.29	.938	.168	2.95	3.63	3	.88	1	.4	-.552	.267	<.001	.867	.001
20	Managers influence	31	3.19	.833	.150	2.89	3.5	3	.695	1	-.389	.571	.247	<.001	.873	<.001
21	Fairness	31	2.32	1.194	.214	1.88	2.76	2	1.426	3	.326	-1.425	.219	<.001	.824	<.001
22	Accountability	31	2.39	.989	.178	2.02	2.75	2	.978	1	.225	-.882	.233	<.001	.878	<.002
23	Transparency	31	3.06	.892	.160	2.74	3.39	3	.796	1	-.734	-.033	.245	<.001	.834	<.001
24	Ethics	31	2.23	1.230	.221	1.77	2.68	2	1.514	2	.342	-1.533	.26	<.001	.801	<.001
	Reduce productivity	31	2.87	.846	.152	2.56	3.18	3	.716	1	.61	-.371	.235	<.001	.83	<.001
	Justify	31	3.97	.795	.143	3.68	4.26	4	.632	2	-.366	-.247	.258	<.001	.85	<.001
	Accurate	31	3.39	.761	.137	3.11	3.67	3	.578	1	-.32	-.427	.274	<.001	.837	<.001
	Info at risk	31	3.03	.875	.157	2.71	3.35	3	.766	2	-.065	-.059	.227	<.001	.896	.006
	Unfair	31	3.06	.772	.139	2.78	3.35	3	.596	1	-.579	.287	.273	<.001	.831	<.001
	Not understanding	31	3.65	.877	.158	3.32	3.97	4	.77	1	-.16	-.525	.238	<.001	.878	.002
	Misuse	31	4.13	.718	.129	3.87	4.39	4	.516	1	-.198	-.954	.249	<.001	.806	<.001
	Trust	31	3.58	.672	.121	3.33	3.83	4	.452	1	-.666	.316	.347	<.001	.783	<.001
	Trust AI decision	31	3.03	.983	.176	2.67	3.39	3	.966	2	-.293	-.45	.197	.004	.901	.007
	Same Decision	31	3.74	.773	.139	3.46	4.03	4	.598	1	.495	-1.124	.283	<.001	.779	<.001
	Ethical decision	31	4.68	.653	.117	4.44	4.92	5	.426	0	-1.872	2.257	.464	<.001	.544	<.001
	Unbiased decision	31	4.55	.768	.138	4.27	4.83	5	.589	1	-1.355	.195	.432	<.001	.607	<.001
	Appropriate Methods	31	4.68	.653	.117	4.44	4.92	5	.653	0	-1.872	2.257	.464	<.001	.544	<.001
	Explain decision	31	4.45	.888	.16	4.136	4.78	5	.789	1	-1.674	2.116	.377	<.001	.663	<.001
	Consistent decision	31	4.32	.871	.156	4	4.64	5	.759	1	-1.028	.071	.33	<.001	.757	<.001
	Meso Level (N= 48)					Confidence Interval							Kolmogorov-Smirnov		Shapiro-Wilk
		N	Mean	Std Deviation	Std error	Lower bound	Upper bound	Median	Variance	IQR	Skewness	Kurtosis	Statistic	Sig.	Statistic	Sig.
1	Useful	48	3.9	.905	.131	3.11	3.79	4	.819	0	-1.047	1.485	.317	<.001	.822	<.001
2	Easy to Use	48	3.71	.824	.119	3.47	3.95	4	.679	1	-1.067	1.831	.347	<.001	.801	<.001
3	Voluntary use	48	3.92	0.895	.129	3.66	4.18	4	.801	0	-1.503	3.432	.35	<.001	.756	<.001
4	understand	48	3.06	4.353.62.64.27	.113	2.84	3.29	3	.613	0	.721	.686	.323	<.001	.811	<.001
5	Savings	48	4.56	.58	.084	4.39	4.73	5	.336	1	-.936	-.065	.379	<.001	.686	<.001
6	Promotion	48	2.94	1.060	.153	2.63	3.25	3	1.124	2	.353	-.282	.226	<.001	.9	<.001
7	everused	45	0.64	.484	.072	0.5	0.79	1	.234	1	-.625	-1.687	.413	<.001	.606	<.001
8	Colleagues influence	48	3	.968	.140	2.72	3.28	3	.936	2	-.294	-.002	.25	<.001	.894	<.001
9	Key Skill	48	3.6	.844	.122	3.36	3.85	4	.712	1	-.675	.964	.285	<.001	.854	<.001
10	complyRegs	48	4.69	.719	.104	4.48	4.9	5	.517	0	-3.386	14.449	.439	<.001	.486	<.001
11	Efficient	48	4.17	.781	.113	3.94	4.39	4	.61	1	-.865	.799	.27	<.001	.8	<.001
12	Deskill	48	3.35	1.158	.167	3.02	3.69	3	1.34	2	-.316	-.077	.17	.001	.9	<.001
13	Expensive	48	4.06	.976	.141	3.78	4.35	4	.953	2	-.558	-.92	.269	<.001	.814	<.001
14	Follow others	48	3.1	1.036	.150	2.8	3.41	3	1.074	2	-.216	-.598	.202	<.001	.906	<.001
15	I influence	48	2.98	1.120	.162	2.65	3.3	3	1.255	2	-.242	-1.028	.236	<.001	.882	<.001
16	Reduce Costs	48	4.35	.565	.081	4.19	4.52	4	.319	1	-.129	-.713	.339	<.001	.725	<.001
17	Training	48	4.06	.909	.131	3.8	4.33	4	.826	1	-1.369	2.388	.327	<.001	.769	<.001
18	Enjoy using	48	3.79	.874	.126	3.54	4.05	4	.764	1	-1.167	2.73	.303	<.001	.8	<.001
19	Confident using	48	3.67	.883	.127	3.41	3.92	4	.78	1	-.823	.885	.314	<.001	.843	<.001
20	Managers influence	48	3.35	.838	.121	3.11	3.6	3	.702	1	-.309	.383	.226	<.001	.875	<.001
21	Fairness	48	2.6	1.162	.168	2.27	2.94	3	1.351	2	-.094	-1.457	.198	<.001	.843	<.001
22	Accountability	48	2.58	1.088	.157	2.27	2.9	2.5	1.184	2	-.016	-1.289	.204	<.001	.862	<.001
23	Transparency	48	2.75	.934	.135	2.48	3.02	3	.872	1	-.286	-.725	.231	<.001	.873	<.001
24	Ethics	48	2.06	1.192	.172	1.72	2.41	2	1.422	2	.582	-1.26	.293	<.001	.777	<.001
	Reduce productivity	48	3.04	1.11	.16	2.72	3.36	3	1.232	2	.597	-1.048	.263	<.001	.807	<.001
	Justify	48	4.48	.583	.084	4.31	4.65	5	.34	2	-.588	-.583	.335	<.001	.717	<.001
	Accurate	48	3.6	.869	.125	3.35	3.86	3	.755	1	-.77	3.5	.277	<.001	.848	<.001
	Info at risk	48	3.29	.988	.143	3	3.58	3	.977	1	.336	-.842	.241	<.001	.869	<.001
	Unfair	48	3.19	.960	.139	2.91	3.47	3	.922	1	.058	.159	.265	<.001	.887	<.001
	Not understanding	48	3.29	1.051	.152	2.99	3.6	3	1.105	2	-.28	-.622	.229	<.001	.902	<.001
	Misuse	48	3.92	.964	.139	3.64	4.2	4	.929	2	-.572	-.555	.243	<.001	.849	<.001
	Trust	48	3.5	.772	.111	3.28	3.72	4	.596	1	-.869	-.272	.366	<.001	.746	<.001
	Trust AI decision	48	2.98	.956	.138	2.7	3.26	3	.914	2	.195	-.902	.222	<.001	.874	<.001
	Same Decision	48	4.19	.816	.118	3.95	4.42	4	.666	1	-1.589	4.398	.305	<.001	.74	<.001
	Ethical decision	48	4.79	.683	.099	4.59	4.99	5	.466	0	-4.314	21.107	.495	<.001	.544	<.001
	Unbiased decision	48	4.6	.844	.122	4.36	4.85	5	.712	1	-2.669	7.753	.43	<.001	.539	<.001
	Appropriate Methods	48	4.67	.753	.109	4.45	4.89	5	.567	0	-3.094	11.685	.442	<.001	.505	<.001
	Explain decision	48	4.63	.761	.11	4.4	4.85	5	.58	1	-2.857	10.379	.418	<.001	.548	<.001
	Consistent decision	48	4.4	1.026	.148	4.1	4.69	5	1.053	1	-1.742	2.284	.389	<.001	.651	<.001
	Micro Level (N=52)					Confidence Interval							Kolmogorov-Smirnov		Shapiro-Wilk
		N	Mean	Std Deviation	Std error	Lower bound	Upper bound	Median	Variance	IQR	Skewness	Kurtosis	Statistic	Sig.	Statistic	Sig.
1	Useful	52	3.62	.953	.132	3.35	3.88	4	.908	1	-.839	.801	.291	<.001	.855	<.001
2	Easy to Use	52	3.46	1.038	.144	3.17	3.75	4	1.077	1	-.605	-.32	.294	<.001	.866	<.001
3	Voluntary use	52	3.71	1.016	.141	3.43	3.99	4	1.033	1	-.897	.559	.304	<.001	.848	<.001
4	understand	52	3.19	.886	.123	2.95	3.44	3	.786	1	.308	-.579	.24	<.001	.868	<.001
5	Savings	52	4.27	.66	.092	4.09	4.45	4	.436	1	-.777	1.444	.293	<.001	.757	<.001
6	Promotion	52	2.6	1.015	.141	2.31	2.88	3	1.03	1	.313	.271	.232	<.001	.875	<.001
7	everused	48	0.73	.449	.065	0.6	0.86	1	.202	1	-1.065	-.905	.456	<.001	.556	<.001
8	Colleagues influence	52	2.87	.864	.120	2.62	3.11	3	.746	1	-.301	.369	.293	<.001	.867	<.001
9	Key Skill	52	3.5	1.038	.144	3.21	3.79	3	1.078	1	-.273	-.222	.204	<.001	.896	<.001
10	complyRegs	52	4.71	0.696	.096	4.52	4.91	5	.484	0	-3.539	15.751	.449	<.001	.465	<.001
11	Efficient	52	3.96	.781	.113	3.94	4.39	4	.9	2	-.924	.831	.266	<.001	.842	<.001
12	Deskill	52	3.46	1.146	.159	3.14	3.78	4	1.312	1	-.512	-.574	.258	<.001	.887	<.001
13	Expensive	52	3.94	.916	.127	3.69	4.2	4	.84	2	-.837	.908	.256	<.001	.848	<.001
14	Follow others	52	3.19	1.03	.143	2.91	3.48	3	1.06	1	-.515	-.259	.226	<.001	.887	<.001
15	I influence	52	2.31	1.130	.157	1.99	2.62	2	1.276	2	.374	-1.233	.242	<.001	.834	<.001
16	Reduce Costs	52	3.92	.813	.113	3.7	4.15	4	.661	1	-.539	.071	.288	<.001	.841	<.001
17	Training	52	3.96	.862	.12	3.72	4.2	4	.744	0	-1.26	2.383	.345	<.001	.778	<.001
18	Enjoy using	52	3.5	1.057	.147	3.21	3.79	4	1.118	1	-.621	.086	.24	<.001	.886	<.001
19	Confident using	52	3.37	1.067	.148	3.07	3.66	4	1.138	1	-.591	-.377	.282	<.001	.871	<.001
20	Managers influence	52	3.25	.860	.119	3.01	3.49	3	.74	1	-.324	.711	.251	<.001	.868	<.001
21	Fairness	52	2.33	1.133	.157	2.01	2.64	2	1.283	2	.238	-1.333	.19	<.001	.848	<.001
22	Accountability	52	2.83	1.004	.139	2.55	3.11	3	1.009	2	-.484	-.777	.241	<.001	.854	<.001
23	Transparency	52	3.1	.934	.130	2.84	3.36	3	.873	2	-.497	-1.038	.276	<.001	.807	<.001
24	Ethics	52	1.75	.926	.128	1.49	2.01	1	.858	1	.991	-.037	.31	<.001	.769	<.001
	Reduce productivity	52	2.69	1.02	.141	2.41	2.98	3	1.041	1	.317	.475	.232	<.001	.889	<.001
	Justify	52	4.37	.687	.095	4.17	4.56	4	.472	3	-1.001	1.38	.284	<.001	.752	<.001
	Accurate	52	3.5	0.897	.124	3.25	3.75	4	.804	1	-.679	.953	.25	<.001	.86	<.001
	Info at risk	52	3.37	.991	.137	3.09	3.64	3	.982	1	-.05	.009	.259	<.001	.881	<.001
	Unfair	52	3.38	1.032	.143	3.1	3.67	3	1.065	1	-.067	-.263	.241	<.001	.892	<.001
	Not understanding	51	3.78	.757	.106	3.57	4	4	.573	1	-.19	-.198	.279	<.001	.848	<.001
	Misuse	52	4.02	.727	.101	3.82	4.22	4	.529	2	-.03	-1.058	.241	<.001	.81	<.001
	Trust	52	3.37	.841	.117	3.13	3.6	4	.707	1	-.791	-.057	.313	<.001	.809	<.001
	Trust AI decision	52	3.08	1.152	.16	2.76	3.4	3	1.327	2	-.075	-.99	.212	<.001	.902	<.001
	Same Decision	52	4.12	.9	.125	3.86	4.37	4	.81	1	-1.074	1.536	.237	<.001	.814	<.001
	Ethical decision	52	4.77	.675	.094	4.58	4.96	5	.456	0	-4.065	19.55	.48	<.001	.391	<.001
	Unbiased decision	52	4.75	.682	.095	4.56	4.94	5	.466	0	-3.874	18.125	.47	<.001	.417	<.001
	Appropriate Methods	52	4.67	.706	.098	4.48	4.87	5	.499	1	-3.254	13.881	.428	<.001	.507	<.001
	Explain decision	52	4.6	.721	1	4.4	4.8	5	.52	1	-2.798	11.218	.385	<.001	.574	<.001
	Consistent decision	52	4.52	.852	.118	4.28	4.76	5	.725	1	-2.242	5.725	.387	<.001	.62	<.001
	Female (96)					Confidence Interval							Kolmogorov-Smirnov		Shapiro-Wilk
		N	Mean	Std Deviation	Std error	Lower bound	Upper bound	Median	Variance	IQR	Skewness	Kurtosis	Statistic	Sig.	Statistic	Sig.
1	Useful	96	3.55	.972	.099	3.36	3.75	4	.945	1	-.958	.755	.313	<.001	.83	<.001
2	Easy to Use		3.46	.917	.094	3.27	3.64	4	.84	1	-.712	.216	.296	<.001	.851	<.001
3	Voluntary use		3.69	.944	0.96	3.5	3.88	4	.891	1	-1.02	1.196	.317	<.001	.825	<.001
4	understand		3.01	.84	.086	2.84	3.18	3	.705	2	.525	-.261	.255	<.001	.845	<.001
5	Savings		4.35	.74	.075	4.2	4.5	4	.547	1	-1.155	1.437	.288	<.001	.749	<.001
6	Promotion		2.73	1.01	.103	2.52	2.93	3	1.021	1	.257	.041	.228	<.001	.892	<.001
7	everused		.64	.484	.053	.53	.74	1	.234	1	-.572	-1.713	.41	<.001	.609	<.001
8	Colleagues influence		2.83	.842	.086	2.66	3	3	.709	1	-.322	.09	.287	<.001	.866	<.001
9	Key Skill		3.54	.893	.091	3.36	3.72	4	.798	1	-.218	-.253	.227	<.001	.887	<.001
10	complyRegs		4.66	.737	.075	4.51	4.81	5	.544	1	-3.052	11.485	.429	<.001	.514	<.001
11	Efficient		3.97	.876	.089	3.79	4.15	4	.767	1	-.802	.678	.275	<.001	.841	<.001
12	Deskill		3.52	1.046	.107	3.31	3.73	4	1.094	1	-.282	-.698	.218	<.001	.897	<.001
13	Expensive		3.95	1.05	.107	3.74	4.16	4	1.103	2	-1.12	1.609	.228	<.001	.832	<.001
14	Follow others		3.2	.925	.094	3.01	3.39	3	.855	1	-.244	-.399	.213	<.001	.891	<.001
15	I influence		2.4	1.1	.112	2.17	2.62	2	1.21	1	.465	-.796	.266	<.001	.869	<.001
16	Reduce Costs		4.07	.771	.079	3.92	4.23	4	.595	1	-.689	.447	.285	<.001	.814	<.001
17	Training		3.99	.957	.098	3.8	4.18	4	.916	1	-1.304	1.858	.327	<.001	.781	<.001
18	Enjoy using		3.56	.949	.097	3.37	3.75	4	.901	1	-.748	.628	.271	<.001	.862	<.001
19	Confident using		3.36	1.037	.106	3.15	3.57	3	1.076	1	-.322	-.458	.219	<.001	.903	<.001
20	Managers influence		3.28	.804	.082	3.12	3.44	3	.646	1	-.309	.34	.241	<.001	.863	<.001
21	Fairness		2.39	1.127	.115	2.16	2.61	2	1.271	2	.224	-1.326	.217	<.001	.846	<.001
22	Accountability		2.68	1.041	.106	2.47	2.89	3	1.084	2	-.171	-1.148	.184	<.001	.867	<.001
23	Transparency		2.96	.905	.092	2.77	3.14	3	.819	2	-.439	-.689	.216	<.001	.851	<.001
24	Ethics		1.98	1.161	.118	1.74	2.21	1	1.347	2	.701	-1.069	.311	<.001	.761	<.001
	Reduce productivity		2.88	0.997	.102	2.67	3.08	3	.995	2	.451	-.106	.247	<.001	.848	<.001
	Justify		4.28	.721	.074	4.14	4.43	4	.52	1	-.826	.608	.257	<.001	.782	<.001
	Accurate		3.58	.777	.079	3.43	3.74	4	.604	1	.06	-.396	.242	<.001	.855	<.001
	Info at risk		3.29	.928	.095	3.1	3.48	3	.861	1	.35	-.299	.29	<.001	.866	<.001
	Unfair		3.31	.921	.094	3.13	3.5	3	.849	1	.075	-.124	.258	<.001	.887	<.001
	Not understanding	95	3.64	.898	.092	3.46	3.83	4	.807	1	-.393	-.125	.255	<.001	.88	<.001
	Misuse		3.95	.851	.087	3.78	4.12	4	.724	2	-.423	-.467	.243	<.001	.853	<.001
	Trust		3.44	.831	.085	3.27	3.61	4	.691	1	-.752	-.197	.334	<.001	.799	<.001
	Trust AI decision		2.97	1.02	.104	2.76	3.18	3	1.041	2	-.058	-.845	.198	<.001	.895	<.001
	Same Decision		4	.871	.089	3.82	4.18	4	.758	2	-.88	1.354	.25	<.001	.828	<.001
	Ethical decision		4.72	.75	.077	4.57	4.87	5	.562	0	-3.311	12.124	.48	<.001	.432	<.001
	Unbiased decision		4.61	.826	.084	4.45	4.78	5	.681	0	-2.611	7.346	.44	<.001	.533	<.001
	Appropriate Methods		4.65	.767	.078	4.49	4.8	5	.589	0	-2.86	9.635	.438	<.001	.52	<.001
	Explain decision		4.52	.846	.086	4.35	4.69	5	.715	1	-2.305	5.988	.381	<.001	.61	<.001
	Consistent decision		4.48	.894	.091	4.3	4.66	5	.8	1	-2.011	4.14	.387	<.001	.636	<.001
	Male (31)					Confidence Interval							Kolmogorov-Smirnov		Shapiro-Wilk
		N	Mean	Std Deviation	Std error	Lower bound	Upper bound	Median	Variance	IQR	Skewness	Kurtosis	Statistic	Sig.	Statistic	Sig.
1	Useful	31	4.03	.752	.135	3.76	4.31	4	.566	1	-.556	.462	.289	<.001	.827	<.001
2	Easy to Use		3.74	.893	.16	3.41	4.07	4	.798	1	-.647	-.066	.323	<.001	.828	<.001
3	Voluntary use		4.16	.82	.147	3.86	4.46	4	.673	1	-1.865	6.424	.325	<.001	.709	<.001
4	understand		3.26	.855	.154	2.94	3.57	3	.731	1	.484	-1	.296	<.001	.853	<.001
5	Savings		4.32	.599	.108	4.1	4.54	4	.359	1	-.243	-.537	.318	<.001	.751	<.001
6	Promotion		2.84	1.157	.208	2.41	3.26	3	1.34	1	.473	-.331	.219	<.001	.893	.005
7	everused		.7	.466	.085	.53	.87	1	.217	1	-.92	-1.242	.44	<.001	.577	<.001
8	Colleagues influence		3.13	.991	.178	2.77	3.49	3	.983	1	-.274	.002	.222	<.001	.907	.011
9	Key Skill		3.61	1.116	.2	3.2	4.02	4	1.245	1	-.688	.199	.216	<.001	.883	.003
10	complyRegs		4.81	.477	.086	4.63	4.98	5	.228	0	-2.555	6.374	.496	<.001	.462	<.001
11	Efficient		4.19	.703	.126	3.94	4.45	4	.495	1	-.906	1.912	.295	<.001	.767	<.001
12	Deskill		3.16	1.214	.218	2.72	3.61	4	1.473	2	-.807	.132	.271	<.001	.874	.002
13	Expensive		3.84	.969	.174	3.48	4.19	4	.94	2	-.361	-.806	.211	.001	.867	.001
14	Follow others		2.9	1.136	.204	2.49	3.32	3	1.29	2	-.382	-.812	.211	.001	.885	.003
15	I influence		2.97	1.224	.22	2.52	3.42	3	1.499	2	-.401	-1.258	.284	<.001	.837	<.001
16	Reduce Costs		4.23	.669	.12	3.98	4.47	4	.447	1	-.292	-.674	.277	<.001	.788	<.001
17	Training		3.94	.727	.131	3.67	4.2	4	.529	0	-1.011	2.027	.374	<.001	.747	<.001
18	Enjoy using		3.84	.934	.168	3.5	4.18	4	.873	2	-.707	1.186	.214	<.001	.844	<.001
19	Confident using		3.74	.773	.139	3.46	4.03	4	.598	1	-.893	.861	.373	<.001	.772	<.001
20	Managers influence		3.26	0.999	.179	2.89	3.62	3	.998	1	-.347	.353	.237	<.001	.893	.005
21	Fairness		2.52	1.262	.227	2.05	2.98	3	1.591	3	-.039	-1.685	.208	.001	.811	<.001
22	Accountability		2.48	1.061	.19	2.09	2.87	3	1.125	1	-.045	-1.175	.203	.002	.874	.002
23	Transparency		2.97	1.016	.182	2.6	3.34	3	1.032	2	-.544	-.851	.232	<.001	.838	<.001
24	Ethics		2.03	.983	.176	1.67	2.39	2	.966	2	.608	-.585	.223	<.001	.844	<.001
	Reduce productivity		2.87	1.147	.206	2.45	3.29	3	1.316	2	.551	-.502	.228	<.001	.881	.002
	Justify		4.39	.667	.12	4.14	4.63	4	.445	1	-.637	-.548	.301	<.001	.758	<.001
	Accurate		3.26	1.032	.185	2.88	3.64	3	1.065	1	-.365	.007	.208	.002	.906	.011
	Info at risk		3.13	1.118	.201	2.72	3.54	3	1.249	2	-.117	-.805	.201	.002	.913	.015
	Unfair		3	1.033	.185	2.62	3.38	3	1.067	0	.0	.397	.274	<.001	.869	.001
	Not understanding		3.29	.973	.175	2.93	3.65	3	.946	1	-.406	-.387	.251	<.001	.888	.004
	Misuse		4.1	.7	.126	3.84	4.35	4	.49	1	-.135	-.84	.265	<.001	.805	<.001
	Trust		3.58	.62	.111	3.35	3.81	4	.385	1	-1.221	.557	.396	<.001	.672	<.001
	Trust AI decision		3.32	1.013	.182	2.95	3.69	3	1.026	2	.109	-1.067	.2	.003	.874	.002
	Same Decision		4.19	.792	.142	3.9	4.48	4	.628	1	-.799	.43	.242	<.001	.812	<.001
	Ethical decision		4.87	.341	.061	4.75	5	5	.116	0	-2.327	3.648	.518	<.001	.397	<.001
	Unbiased decision		4.81	.477	.086	4.63	4.98	5	.228	0	-2.555	6.374	.496	<.001	.462	<.001
	Appropriate Methods		4.71	.529	.095	4.52	4.9	5	.28	1	-1.672	2.137	.45	<.001	.585	<.001
	Explain decision		4.71	.529	.095	4.52	4.9	5	.28	1	-1.672	2.137	.45	<.001	.585	<.001
	Consistent decision		4.19	1.014	.182	3.82	4.57	5	1.028	1	-1.03	-.074	.303	<.001	.765	<.001
	18-25 yrs (7)					Confidence Interval					Skewness	Kurtosis	Kolmogorov-Smirnov		Shapiro-Wilk
		N	Mean	Std Deviation	Std error	Lower bound	Upper bound	Median	Variance	IQR			Statistic	Sig.	Statistic	Sig.
1	Useful	7	3.71	.488	.184	3.26	4.17	4	0.238	1	-1.23	0.84	0.435	<.001	0.6	<.001
2	Easy to Use		3.86	.378	.143	3.51	4.21	4	.143	0	-2.646	7	.504	<.001	.453	<.001
3	Voluntary use		3.86	.69	.261	3.22	4.5	4	.476	1	.174	.336	.296	.063	.84	.099
4	understand		2.86	1.215	.459	1.73	3.98	2	1.476	2	1.147	-.057	.331	.02	.773	.022
5	Savings		4.57	.535	.202	4.08	5.07	5	.286	1	-.374	-2.8	.36	.007	.664	.001
6	Promotion		2.71	1.113	.421	1.69	3.74	2	1.238	1	1.784	3.231	.311	.039	.72	.006
7	everused		.57	.535	.202	.08	1.07	1	.286	1	-.374	-2.8	.36	.007	.664	.001
8	Colleagues influence		2.86	.69	.261	2.22	3.5	3	.476	1	.174	.336	.296	.063	.84	.099
9	Key Skill		3.57	.976	.369	2.67	4.47	4	.952	1	-.277	.042	.241	.2	.937	.609
10	complyRegs		5	.0	.0	5	5	5	.0	0	.	.	.	.	.	.
11	Efficient		4.71	.488	.184	4.26	5.17	5	.238	1	-1.23	-.84	.435	<.001	.6	<.001
12	Deskill		3.71	.951	.36	2.83	4.59	4	.905	1	-.963	1.245	.332	.019	.869	.183
13	Expensive		4.29	.756	.286	3.59	4.98	4	.571	1	-.595	-.35	.256	.182	.833	.086
14	Follow others		3.86	.69	.261	3.22	4.5	4	.476	1	.174	.336	.296	.063	.84	.099
15	I influence		2	1	.378	1.08	2.92	2	1	1	1.4	3	.357	.007	.787	.03
16	Reduce Costs		4.14	.69	.261	3.5	4.78	4	.476	1	-.174	.336	.296	.063	.84	.099
17	Training		4	1.155	.436	2.93	5.07	4	1.333	2	-.909	-.15	.235	.2	.856	.139
18	Enjoy using		3.71	.756	.286	3.02	4.41	4	.571	1	.595	-.35	.256	.182	.833	.086
19	Confident using		3.29	.951	.36	2.41	4.17	3	.905	1	.863	1.245	.332	.019	.869	.183
20	Managers influence		2.71	.951	.36	1.83	3.59	3	.905	1	-.683	1.245	.332	.019	.869	.183
21	Fairness		2.14	1.069	.404	1.15	3.13	2	1.143	2	.772	.263	.267	.14	.894	.294
22	Accountability		2.57	.535	.202	2.08	3.07	3	.286	1	-.374	-2.8	.36	.007	.664	.001
23	Transparency		3.71	.488	.184	3.26	4.17	4	.238	1	-1.23	-.84	.435	<.001	.6	<.001
24	Ethics		1.57	1.134	.429	.52	2.62	1	1.286	1	2.156	4.58	.407	<.001	.612	<.001
	Reduce productivity		2.71	.951	.36	1.83	3.59	2	.905	2	.764	-1.687	.345	.012	.732	.008
	Justify		4.71	.488	.184	4.26	5.17	5	.238	1	-1.23	-.84	.435	<.001	.6	<.001
	Accurate		3.43	.787	.297	2.7	4.16	4	.619	1	-1.115	.273	.338	.015	.769	.02
	Info at risk		4.14	.9	.34	3.31	4.97	4	.81	2	-.353	-1.817	.258	.174	.818	.062
	Unfair		3.43	.976	.369	2.53	4.33	3	.952	1	.277	.042	.241	.2	.937	.609
	Not understanding		4	.816	.309	3.24	4.76	4	.667	2	.0	-1.2	.214	.2	.858	.144
	Misuse		4.43	.535	.202	3.93	4.92	4	.286	1	.374	-2.8	.36	.007	.664	.001
	Trust	7	3.71	.488	.184	3.26	4.17	4	.238	1	-1.23	-.84	.435	<.001	.6	<.001
	Trust AI decision		3.57	.976	.369	2.67	4.47	4	.952	1	-.277	.042	.241	.2	.937	.609
	Same Decision		4.43	.787	.297	3.7	5.16	5	.619	1	-1.115	.273	.338	.015	.769	.02
	Ethical decision		5	.0	.0	5	5	5	.0	.	.	.	.	.	.	.
	Unbiased decision		4.86	.378	.143	4.51	5.21	5	.143	0	-2.646	7	.504	<.001	.453	<.001
	Appropriate Methods		4.71	.488	.184	4.26	5.17	5	.238	1	-1.23	-.84	.435	<.001	.6	<.001
	Explain decision		4.71	.488	.184	4.26	5.17	5	.238	1	-1.23	-.84	.435	<.001	.6	<.001
	Consistent decision		5	.0	.0	5	5	5	.0	0	.	.	.	.	.	.
	26-35 yrs (45)					Confidence Interval							Kolmogorov-Smirnov		Shapiro-Wilk
		N	Mean	Std Deviation	Std error	Lower bound	Upper bound	Median	Variance	IQR	Skewness	Kurtosis	Statistic	Sig.	Statistic	Sig.
1	Useful	45	3.8	.968	.144	3.51	4.09	4	0.936	1	-0.995	0.786	0.337	<.001	0.816	<.001
2	Easy to Use		3.73	.837	.125	3.48	3.98	4	.7	1	-.67	.135	.336	<.001	.816	<.001
3	Voluntary use		3.8	1.079	.161	3.48	4.12	4	1.164	1	-1.06	.63	.329	<.001	.814	<.001
4	understand		3.18	.834	.124	2.93	3.43	3	.695	1	.388	-.225	.273	<.001	.858	<.001
5	Savings		4.29	0.695	.104	4.08	4.5	4	.483	1	-.461	-.807	.269	<.001	.781	<.001
6	Promotion		2.76	1.111	.166	2.42	3.09	3	1.234	1	.199	-.128	.235	<.001	.886	<.001
7	everused		.68	.471	.074	.53	.83	1	.222	1	-.816	-1.405	.432	<.001	.587	<.001
8	Colleagues influence		2.89	.885	.132	2.62	3.15	3	.783	1	-.187	.1	.261	<.001	.887	<.001
9	Key Skill		3.47	1.036	.154	3.16	3.78	3	1.073	1	-.164	-.602	.186	<.001	.905	.001
10	complyRegs		4.78	.471	.07	4.64	4.92	5	.222	0	-2.041	3.644	.481	<.001	.515	<.001
11	Efficient		3.93	.939	.14	3.65	4.22	4	.882	2	-.552	-.508	.239	<.001	.851	<.001
12	Deskill		3.42	1.033	.154	3.11	3.73	4	1.068	2	-.429	-.727	.29	<.001	.864	<.001
13	Expensive		4.02	.917	.137	3.75	4.3	4	.84	2	-.601	-.464	.224	<.001	.841	<.001
14	Follow others		3.13	.944	.141	2.85	3.42	3	.891	2	-.277	-.294	.199	<.001	.898	<.001
15	I influence		2.67	1.187	.177	2.31	3.02	2	1.409	2	.095	-1.353	.246	<.001	.855	<.001
16	Reduce Costs		4.11	.859	.128	3.85	4.37	4	.737	1	-.671	-.22	.227	<.001	.829	<.001
17	Training		3.98	.917	.137	3.7	4.25	4	.84	1	-1.251	1.995	.332	<.001	.789	<.001
18	Enjoy using		3.56	1.035	.154	3.24	3.87	4	1.071	1	-.542	.091	.222	<.001	.892	<.001
19	Confident using		3.6	.986	.147	3.3	3.9	4	.973	1	-.589	-.084	.28	<.001	.876	<.001
20	Managers influence		3.29	.727	.108	3.07	3.51	3	.528	1	.605	.495	.343	<.001	.806	<.001
21	Fairness		2.47	1.14	.17	2.12	2.81	2	1.3	3	.134	-1.389	.214	<.001	.848	<.001
22	Accountability		2.69	1.062	.158	2.37	3.01	3	1.128	2	-.284	-1.11	.215	<.001	.863	<.001
23	Transparency		2.93	.939	.14	2.65	3.22	3	.882	2	-.38	-.856	.205	<.001	.853	<.001
24	Ethics		1.91	1.104	.165	1.58	2.24	1	1.219	2	.819	-.764	.306	<.001	.767	<.001
	Reduce productivity		2.76	.957	.143	2.47	3.04	2	.916	2	.684	-.452	.296	<.001	.83	<.001
	Justify		4.22	.823	.123	3.98	4.47	4	.677	1	-.955	.591	.25	<.001	.796	<.001
	Accurate		3.42	.866	.129	3.16	3.68	3	.749	1	-.299	.405	.22	<.001	.88	<.001
	Info at risk		3.11	.959	.143	2.82	3.4	3	.919	1	.093	.128	.257	<.001	.894	<.001
	Unfair		3.07	1.031	.154	2.76	3.38	3	1.064	2	-.268	-.152	.23	<.001	.904	.001
	Not understanding		3.36	.981	.146	3.06	3.65	4	.962	1	-.634	-.09	.278	<.001	.867	<.001
	Misuse		4.09	.733	.109	3.87	4.31	4	.537	1	-.141	-1.077	.237	<.001	.808	<.001
	Trust	45	3.56	.725	.108	3.34	3.77	4	.525	1	-.952	.161	.375	<.001	.741	<.001
	Trust AI decision		3	1.087	.162	2.67	3.33	3	1.182	2	.111	-1.127	.243	<.001	.871	<.001
	Same Decision		4.09	.793	.118	3.85	4.33	4	.628	1	-.449	-.442	.233	<.001	.834	<.001
	Ethical decision		4.82	.442	.066	4.69	4.95	5	.195	0	-2.534	6.247	.501	<.001	.451	<.001
	Unbiased decision		4.76	.529	.079	4.6	4.91	5	.28	0	-2.14	3.907	.478	<.001	.514	<.001
	Appropriate Methods		4.8	.505	.075	4.65	4.95	5	.255	0	-2.578	6.073	.499	<.001	.449	<.001
	Explain decision		4.71	.506	.075	4.56	4.86	5	.256	1	-1.504	1.417	.449	<.001	.587	<.001
	Consistent decision		4.44	.967	.144	4.15	4.73	5	.934	1	-1.653	1.532	.406	<.001	.622	<.001
	36-45 yrs (31)					Confidence Interval							Kolmogorov-Smirnov		Shapiro-Wilk
		N	Mean	Std Deviation	Std error	Lower bound	Upper bound	Median	Variance	IQR	Skewness	Kurtosis	Statistic	Sig.	Statistic	Sig.
1	Useful	31	3.9	.7	.109	3.68	4.12	4	.49	1	-.323	.369	.312	<.001	.821	<.001
2	Easy to Use		3.56	.776	.121	3.32	3.81	4	.602	1	-.382	-.143	.3	<.001	.84	<.001
3	Voluntary use		3.95	.631	.098	3.75	4.15	4	.398	0	.035	-.328	.311	<.001	.78	<.001
4	understand		3.1	.86	.134	2.83	3.37	3	.74	2	.549	-.105	.277	<.001	.85	<.001
5	Savings		4.41	.67	.105	4.2	4.63	4	.449	1	-1.246	2.661	.297	<.001	.716	<.001
6	Promotion		3.02	.935	.146	2.73	3.32	3	.874	1	.143	.349	.267	<.001	.887	<.001
7	everused		.68	.471	.076	.53	.84	1	.222	1	-.826	-1.395	.433	<.001	.586	<.001
8	Colleagues influence		2.95	.773	.121	2.71	3.2	3	.598	1	.085	.662	.281	<.001	.858	<.001
9	Key Skill		3.33	.805	.126	3.33	3.84	3	.649	1	.312	-.526	.279	<.001	.844	<.001
10	complyRegs		4.68	.567	.089	4.5	4.86	5	.322	1	-1.646	1.891	.444	<.001	.595	<.001
11	Efficient		4.12	.678	.106	3.91	4.34	4	.46	1	-.658	1.318	.307	<.001	.779	<.001
12	Deskill		3.44	1.119	.175	3.09	3.79	4	1.252	1	-.402	-.568	.228	<.001	.902	.002
13	Expensive		3.76	1.22	.191	3.37	4.14	4	1.489	2	-1.241	1.541	.262	<.001	.835	<.001
14	Follow others		2.88	.954	.149	2.58	3.18	3	.91	2	-.473	-.637	.234	<.001	.859	<.001
15	I influence		2.73	1.049	.164	2.4	3.06	3	1.101	2	.165	-.95	.245	<.001	.884	<.001
16	Reduce Costs		4.02	.724	.113	3.8	4.25	4	.524	1	-.452	.307	.291	<.001	.822	<.001
17	Training		3.93	.848	.132	3.66	4.19	4	.72	0	-1.407	3.187	.364	<.001	.756	<.001
18	Enjoy using		3.93	.648	.101	3.72	4.13	4	.42	1	.068	-.488	.301	<.001	.788	<.001
19	Confident using		3.59	.836	.131	3.32	3.85	4	.699	1	-.419	-.293	.3	<.001	.847	<.001
20	Managers influence		3.2	.872	.136	2.92	3.47	3	.761	1	-.163	-.018	.223	<.001	.891	<.001
21	Fairness		2.39	1.222	.191	2	2.78	2	1.494	3	.225	-1.546	.211	<.001	.816	<.001
22	Accountability		2.63	1.08	.17	2.29	2.98	3	1.188	2	-.058	-1.305	.207	<.001	.858	<.001
23	Transparency		2.95	.947	.148	2.65	3.25	3	.898	2	-.641	-.374	.252	<.001	.843	<.001
24	Ethics		2.02	1.037	1.62	1.7	2.35	2	1.074	2	.516	-1.006	.253	<.001	.825	<.001
	Reduce productivity		2.88	.98	.153	2.57	3.19	3	.96	1	.758	.192	.255	<.001	.849	<.001
	Justify		4.27	.633	.099	4.07	4.47	4	.401	1	-.28	-.575	.298	<.001	.771	<.001
	Accurate		3.46	.897	.14	3.18	3.75	3	.805	1	-.213	.368	.234	<.001	.881	<.001
	Info at risk		3.12	.954	.149	2.82	3.42	3	.91	2	.109	-.432	.209	<.001	.903	.002
	Unfair		3.15	.823	.129	2.89	3.41	3	.678	1	.281	1.1213.52	.327	<.001	.832	<.001
	Not understanding		3.71	.844	.132	3.44	3.97	4	.712	1	-.435	-.181	.294	<.001	.853	<.001
	Misuse		3.9	.8	.125	3.65	4.15	4	.64	1	-.434	-.034	.28	<.001	.849	<.001
	Trust		3.49	.711	.111	3.26	3.71	4	.506	1	-.612	-.161	.325	<.001	.794	<.001
	Trust AI decision		3.02	.908	.142	2.74	3.31	3	.824	2	-.05	-.802	.2	<.001	.879	<.001
	Same Decision		3.95	.773	.121	3.71	4.2	4	.598	2	-.256	-.409	.257	<.001	.846	<.001
	Ethical decision		4.71	.602	.094	4.52	4.9	5	.362	0	-1.959	2.79	.467	<.001	.537	<.001
	Unbiased decision		4.59	.774	.121	4.34	4.83	5	.599	1	-1.831	2.557	.436	<.001	.598	<.001
	Appropriate Methods		4.68	.61	.095	4.49	4.88	5	.372	1	-1.801	2.199	.455	<.001	.567	<.001
	Explain decision		4.41	.836	.131	4.15	4.68	5	.699	1	-1.471	1.709	.343	<.001	.709	<.001
	Consistent decision		4.24	.86	.134	3.97	4.52	4	.739	1	-.754	-.522	.298	<.001	.788	<.001
	46-55 yrs (21)					Confidence Interval							Kolmogorov-Smirnov		Shapiro-Wilk
		N	Mean	Std Deviation	Std error	Lower bound	Upper bound	Median	Variance	IQR	Skewness	Kurtosis	Statistic	Sig.	Statistic	Sig.
1	Useful	21	3.43	1.121	.245	2.92	3.94	4	1.257	1	-.744	.471	.219	.01	.879	.014
2	Easy to Use		3.14	1.153	.252	2.62	3.67	3	1.329	2	-.305	-.579	.2	.028	.918	.081
3	Voluntary use		3.71	1.189	.26	3.17	4.26	4	1.414	2	-1.159	.939	.309	<.001	.82	.001
4	understand		3.1	.831	.181	2.72	3.47	3	.69	2	.389	-.15	.26	<.001	.864	.008
5	Savings		4.38	.805	.176	4.01	4.75	5	.648	1	-1.481	2.54	.303	<.001	.734	<.001
6	Promotion		2.48	.981	.214	2.03	2.92	2	.962	1	.6	.961	.21	.016	.884	.018
7	everused		.61	.502	.118	.36	.86	1	.252	1	-.498	-1.987	.392	<.001	.624	<.001
8	Colleagues influence		3.05	1.071	.234	2.56	3.54	3	1.148	1	-.642	.256	.292	<.001	.856	.005
9	Key Skill		3.52	1.123	.245	3.01	4.04	4	1.262	1	-1.001	.804	.283	<.001	.846	.004
10	complyRegs		4.33	1.238	.27	3.77	4.9	5	1.533	1	-2.109	3.756	.372	<.001	.599	<.001
11	Efficient		4	1	.218	3.54	4.46	4	1	2	-1.326	2.705	.262	<.001	.812	<.001
12	Deskill		3.24	1.3	.284	2.65	3.83	3	1.69	2	-.489	.319	.15	.2	.912	.06
13	Expensive		4.05	.921	.201	3.63	4.47	4	.848	2	-.101	-1.907	.278	<.001	.746	<.001
14	Follow others		3.24	1.136	.248	2.72	3.76	3	1.29	2	-.517	-.296	.225	.007	.903	.04
15	I influence		2.52	1.289	.281	1.94	3.11	2	1.662	3	.252	-1.203	.182	.069	.885	.018
16	Reduce Costs		4.38	0.498	.109	4.15	4.61	4	.248	1	.529	-1.913	.397	<.001	.62	<.001
17	Training		4	1	.218	3.54	4.46	4	1	1	-1.658	3.516	.357	<.001	.744	<.001
18	Enjoy using		3.48	1.25	.273	2.91	4.05	4	1.562	2	-.705	-.412	.281	<.001	.870	.01
19	Confident using		3.38	1.161	.253	2.85	3.91	4	1.348	2	-.423	-.819	.275	<.001	.882	.016
20	Managers influence		3.29	.956	.209	2.85	3.72	4	.914	1	-1.401	1.358	.296	<.001	.732	<.001
21	Fairness		2.43	1.207	.263	1.88	2.98	3	1.457	3	-.004	-1.588	.215	.012	.833	.002
22	Accountability		2.81	1.03	.225	2.34	3.28	3	1.062	2	-.188	-1.202	.213	.014	.856	.005
23	Transparency		2.86	.91	.199	2.44	3.27	3	.829	2	-.135	-.959	.208	.018	.863	.007
24	Ethics		1.9	1.136	2.48	1.39	2.42	1	1.29	2	.882	-.69	.311	<.001	.762	<.001
	Reduce productivity		3.1	1.411	.308	2.45	3.74	3	1.99	3	-.067	-.591	.21	.017	.879	.014
	Justify		4.38	.669	.146	4.08	4.69	4	.448	1	-.626	-.498	.299	<.001	.765	<.001
	Accurate		3.81	.814	.178	3.44	4.18	4	.662	1	-.235	-.218	.259	<.001	.868	.009
	Info at risk		3.57	.87	.19	3.18	3.97	3	.757	1	.514	-.669	.316	<.001	.82	.001
	Unfair		3.52	1.078	.235	3.03	4.01	3	1.162	2	.329	-1.231	.306	<.001	.817	.001
	Not understanding	20	3.75	.967	.216	3.3	4.2	4	.934	2	-.219	-.817	.202	.032	.882	.019
	Misuse		4.05	1.024	.223	3.58	4.51	4	1.048	2	-.721	-.593	.253	.001	.824	.002
	Trust		3.24	1.091	.238	2.74	3.73	4	1.19	2	-.523	-1.005	.329	<.001	.817	<.001
	Trust AI decision		3	1.183	.258	2.46	3.54	3	1.4	2	.0	-.89	.182	.068	.92	.087
	Same Decision		4	1.183	.258	3.46	4.54	4	1.4	1	-1.601	2.419	.31	<.001	.748	<.001
	Ethical decision		4.48	1.25	.273	3.91	5.05	5	1.562	0	-2.403	4.745	.472	<.001	.478	<.001
	Unbiased decision		4.43	1.248	.272	3.86	5	5	1.557	1	-2.295	4.355	.438	<.001	.524	<.001
	Appropriate Methods		4.29	1.231	.269	3.73	4.85	5	1.514	1	-2.030	3.539	.338	<.001	.629	<.001
	Explain decision		4.24	1.221	.266	3.68	4.79	5	1.49	1	-1.961	3.372	.305	<.001	.655	<.001
	Consistent decision		4.29	1.231	.269	3.73	4.85	5	1.514	1	-2.03	3.539	.338	<.001	.629	<.001
	56-65 yrs (12)					Confidence Interval							Kolmogorov-Smirnov		Shapiro-Wilk
		N	Mean	Std Deviation	Std error	Lower bound	Upper bound	Median	Variance	IQR	Skewness	Kurtosis	Statistic	Sig.	Statistic	Sig.
1	Useful	12	2.92	1.165	.336	2.18	3.66	3	1.356	2	-0.64	-1.009	.241	.054	.83	.021
2	Easy to Use		3	1.044	.302	2.34	3.66	3	1.091	2	-.574	-.856	.247	.041	.846	.033
3	Voluntary use		3.5	.905	.261	2.93	4.07	4	.818	1	-2.211	5.323	.376	<.001	.623	<.001
4	understand		2.75	.622	.179	2.36	3.14	3	.622	1	.17	-.091	.323	.001	.78	.006
5	Savings		4.17	.835	.241	3.64	4.7	4	.697	1	-1.479	3.743	.338	<.001	.732	.002
6	Promotion		2.33	.888	.256	1.77	2.9	2	.788	1	.139	-.254	.23	.08	.9	.16
7	everused		.45	.522	.157	.1	.81	.0	.273	1	.213	-2.444	.353	<.001	.649	<.001
8	Colleagues influence		2.58	1	.288	1.95	3.22	3	.992	1	-.274	-.654	.245	.044	.895	.137
9	Key Skill		3.75	.866	.25	3.2	4.3	4	.75	1	-.441	.234	.28	.01	.884	.099
10	complyRegs		4.92	.289	.083	4.73	5.1	5	.083	0	-3.464	12	.53	<.001	.327	<.001
11	Efficient		3.75	.622	.179	3.36	4.14	4	.386	0	-2.555	6.242	.49	<.001	.479	<.001
12	Deskill		3.5	1.168	.337	2.76	4.24	3	1.364	2	-.411	.606	.251	.036	.852	.039
13	Expensive		4.08	0.996	.288	3.45	4.72	4	.992	2	-.854	-.014	.238	.059	.84	.028
14	Follow others		3.42	.9	.26	2.84	3.99	3.5	.811	1	-.152	-.427	.241	.052	.894	.133
15	I influence		1.67	.778	.225	1.17	2.16	1.5	.606	1	.719	-.792	.304	.003	.777	.005
16	Reduce Costs		3.75	.754	.218	3.27	4.23	4	.568	1	-1.051	2.06	.38	<.001	.781	.006
17	Training		4.17	.937	.271	3.57	4.76	4	.879	1	-1.177	1.334	.263	.022	.807	.011
18	Enjoy using		3.33	.888	.256	2.77	3.9	3.5	.788	1	-1.733	3.808	.274	.013	.716	.001
19	Confident using		2.75	1.055	.305	2.08	3.42	3	1.055	2	-.522	-.637	.26	.024	.872	.069
20	Managers influence		3.58	.793	.229	3.08	4.09	4	.629	1	-.325	.333	.284	.008	.875	.077
21	Fairness		2.75	.965	.279	2.14	3.36	3	.932	2	-.136	-.770	.198	.2	.894	.134
22	Accountability		2.08	1.084	.313	1.39	2.77	2	1.174	2	.323	-1.381	.258	.027	.832	.022
23	Transparency		2.75	1.055	.305	2.08	3.42	2.5	1.114	2	.035	-1.399	.261	.023	.845	.032
24	Ethics		2.42	1.379	.398	1.54	3.29	2.5	1.902	3	.083	-2.049	.265	.02	.779	.005
	Reduce productivity		3	.853	.246	2.46	3.54	3	.727	2	.0	-1.65	.213	.139	.811	.012
	Justify		4.42	.669	.193	3.99	4.84	4.5	.447	1	-.735	-.19	.309	.002	.768	.004
	Accurate		3.42	.793	.229	2.91	3.92	3	.629	1	.325	.333	.284	.008	.875	.077
	Info at risk		2.92	.9	.26	2.34	3.49	3	.811	1	1.082	1.492	.296	.005	.818	.015
	Unfair		3.33	.888	.256	2.77	3.9	3	.788	1	.139	-.254	.23	.08	.9	.16
	Not understanding		3.17	.835	.241	2.64	3.7	3	.697	1	.771	1.148	.329	<.001	.843	.03
	Misuse		3.58	.793	.229	3.08	4.09	4	.629	1	-.325	.333	.284	.008	.875	.077
	Trust		3.5	.674	.195	3.07	3.93	4	.455	1	-1.068	.352	.354	<.001	.732	.002
	Trust AI decision		3	.853	.246	2.46	3.54	3	.727	1	-1.055	1.925	.333	<.001	.808	.011
	Same Decision		4.17	.835	.241	3.64	4.7	4	.697	2	-.354	-1.447	.258	.027	.802	.01
	Ethical decision		5	.0	.0	5	5	5	.0	0	.	.	.	.	.	.
	Unbiased decision		4.92	.289	.083	4.73	5.1	5	.083	0	-3.464	12	.53	<.001	.327	<.001
	Appropriate Methods		4.75	.452	.131	4.46	5.04	5	.205	1	-1.327	-.326	.46	<.001	.552	<.001
	Explain decision		5	.0	.0	5	5	5	.0	0	.	.	.	.	.	.
	Consistent decision		4.83	.389	.112	4.59	5.08	5	.152	0	-2.055	2.64	.499	<.001	.465	<.001
	65+ yrs (3)					Confidence Interval							Kolmogorov-Smirnov		Shapiro-Wilk
		N	Mean	Std Deviation	Std error	Lower bound	Upper bound	Median	Variance	IQR	Skewness	Kurtosis	Statistic	Sig.	Statistic	Sig.
1	Useful	3	3.67	.577	.333	2.23	5.1	4	0.333	.	-1.732	1.225	.385	.	.75	<.001
2	Easy to Use		4	1	.577	1.52	6.48	4	1	.	.0	.	.175	.	1	1
3	Voluntary use		3.67	.577	.333	2.23	5.1	4	.333	.	-1.732	.	.385	.	.75	<.001
4	understand		3.33	1.155	.667	.46	6.2	4	1.333	.	-1.732	.	.385	.	.75	<.001
5	Savings		4.67	.577	.333	3.23	6.1	5	.333	.	-1.732	.	.385	.	.75	<.001
6	Promotion		3	1.732	1	-1.3	7.3	2	3	.	1.732	.	.385	.	.75	<.001
7	everused		1	.0	.0	1	1	1	.0	0	.	.	.	.	.	.
8	Colleagues influence		3	1	.577	.52	5.48	3	1	.	.0	.	.175	.	1	1
9	Key Skill		4	.0	.0	4	4	4	.0	0	.	.	.	.	.	.
10	complyRegs		4.67	.577	.333	3.23	6.1	5	.333	.	-1.732	.	.385	.	.75	<.001
11	Efficient		4	1	.577	1.52	6.48	4	1	.	.0	.	.175	.	1	1
12	Deskill		3.67	.577	.333	2.23	5.1	4	.333	.	-1.732	.	.385	.	.75	<.001
13	Expensive		3	1	.577	.52	5.48	3	1	.	.0	.	.175	.	1	1
14	Follow others		3	1	.577	.52	5.48	3	1	.	.0	.	.175	.	1	1
15	I influence		2.67	1.155	.667	-.2	5.54	2	1.333	.	1.732	.	.385	.	.75	<.001
16	Reduce Costs		4.33	.577	.333	2.9	5.77	4	.333	.	1.732	.	.385	.	.75	<.001
17	Training		4	.0	.0	4	4	4	.0	0	.	.	.	.	.	.
18	Enjoy using		3	.0	.0	3	3	.	.0	0	.	.	.	.	.	.
19	Confident using		3.67	.577	.333	2.23	5.1	4	.333	.	-1.732	.	.385	.	.75	<.001
20	Managers influence		4.33	.577	.333	2.9	5.77	4	.333	.	1.732	.	.385	.	.75	<.001
21	Fairness		1	.0	.0	1	1	1	.0	0	.	.	.	.	.	.
22	Accountability		3	1	.577	.52	5.48	3	1	.	.0	.	.175	.	1	1
23	Transparency		3.33	.577	.333	1.9	4.77	3	.333	.	1.732	.	.385	.	.75	<.001
24	Ethics		2.67	1.155	.667	-.2	5.54	2	1.333	.	1.732	.	.385	.	.75	<.001
	Reduce productivity		2.67	.577	.333	1.23	4.1	3	.333	.	-1.732	.	.385	.	.75	<.001
	Justify		4.33	.577	.333	2.9	5.77	4	.333	.	1.732	.	.385	.	.75	<.001
	Accurate		4	1	.577	1.52	6.48	4	1	.	.0	.	.175	.	1	1
	Info at risk		4	1	.577	1.52	6.48	4	1	.	.0	.	.175	.	1	1
	Unfair		3.67	.577	.333	2.23	5.1	4	.333	.	-1.732	.	.385	.	.75	<.001
	Not understanding		3.67	.577	.333	2.23	5.1	4	.333	.	-1.732	.	.385	.	.75	<.001
	Misuse		4	1	.577	1.52	6.48	4	1	.	.0	.	.175	.	1	1
	Trust		3	1	.577	.52	5.48	3	1	.	.0	.	.175	.	1	1
	Trust AI decision		3.67	1.528	.882	-.13	7.46	4	2.333	.	-.935	.	.253	.	.964	.637
	Same Decision		4.33	.577	.333	2.9	5.77	4	.333	.	1.732	.	.385	.	.75	<.001
	Ethical decision		5	.0	.0	5	5	5	.0	0	.	.	.	.	.	.
	Unbiased decision		4.67	.577	.333	3.23	6.1	5	.333	.	-1.732	.	.385	.	.75	<.001
	Appropriate Methods		4.67	.577	.333	3.23	6.1	5	.333	.	-1.732	.	.385	.	.75	<.001
	Explain decision		5	.0	.0	5	5	5	.0	0	.	.	.	.	.	.
	Consistent decision		4.33	.577	.333	2.9	5.77	4	.333	.	1.732	.	.385	.	.75	<.001
	Population Level (N=131)					Confidence Interval							Kolmogorov-Smirnov		Shapiro-Wilk
		N	Mean	Std Deviation	Std error	Lower bound	Upper bound	Median	Variance	IQR	Skewness	Kurtosis	Statistic	Sig.	Statistic	Sig.
	Useful	131	3.68	.939	.082	3.52	3.84
	Easy to Use	131	3.53	.906	.079	3.37	3.68
	Voluntary use	131	3.82	.927	.081	3.66	3.98
	understand	131	3.09	.845	.074	2.95	3.24
	Savings	131	4.35	.712	.062	4.23	4.47
	Managers influence	131	3.27	.842	.074	3.13	3.42
	everused	119	0.65	.48	.044	0.56	0.73
	Colleagues influence	131	2.9	.876	.077	2.75	3.05
	Key Skill	131	3.53	.963	.084	3.37	3.7
	complyRegs	131	4.69	.68	.059	4.57	4.8
	Efficient	131	4.04	.836	.073	3.89	4.18
	Deskill	131	3.44	1.096	.096	3.25	3.62
	Expensive	131	3.95	1.029	.09	3.78	4.13
	Follow others	131	3.11	.982	.086	2.94	3.28
	I influence	131	2.53	1.139	.099	2.34	2.73
	Reduce Costs	131	4.1	.743	.065	3.97	4.23
	Training	131	3.99	.899	.079	3.84	4.15
	Enjoy using	131	3.63	.939	.082	3.46	3.79
	Confident using	131	3.46	.979	.086	3.29	3.63
	Promotion	131	2.73	1.051	.092	2.55	2.91
	Fairness	131	2.43	1.157	.101	2.23	2.63
	Accountability	131	2.63	1.039	.091	2.45	2.81
	Transparency	131	2.96	.932	.081	2.8	3.12
	Ethics	131	1.98	1.113	.097	1.78	2.17
	Reduce productivity	131	2.86	1.021	.089	2.69	3.04
	Justify	131	4.31	.703	.061	4.19	4.43
	Accurate	131	3.51	.854	.075	3.36	3.66
	Info at risk	131	3.26	.965	.084	3.09	3.43
	Unfair	131	3.24	.951	.083	3.07	3.4
	Not understanding	130	3.57	.923	.081	3.41	3.73
	Misuse	131	4.01	.818	.071	3.87	4.15
	Trust	131	3.47	.778	.068	3.33	3.6
	Trust AI decision	131	3.03	1.037	.091	2.85	3.21
	Same Decision	131	4.05	.853	.075	3.91	4.2
	Ethical decision	131	4.76	.669	.058	4.64	4.87
	Unbiased decision	131	4.65	.764	.067	4.52	4.78
	Appropriate Methods	131	4.67	.706	.062	4.55	4.79
	Explain decision	131	4.57	.775	.068	4.44	4.71
	Consistent decision	131	4.463	.92	.08	4.27	4.59

## Sheet: Inferential
		Test of Homogeneity						ANOVA								Robust	Significance
		Levene (Org Level)		Levene (Gender)		Levene (Age)		Org Level		Gender		Age
		Statistic	Sig.	Statistic	Sig.	Statistic	Sig.	F	Sig.	F	Sig.	F	Sig.									Org Level	Gender	Age
1	Useful	.169	.845	.588	.557	1.795	.119	2.358	.099	3.973	.21	2.629	.027			Yes	Age			df between groups		2	1	5
2	Easy to Use	1.611	.204	.257	.774	1.925	.095	1.675	.191	1.14	.323	2.51	.034			Yes	Age			df within groups		128	126	123
3	Voluntary use	.887	.414	.858	.427	1.08	.375	.619	.54	3.207	.044	.511	.767				Gender
4	understand	1.423	.245	.932	.397	.398	.849	.727	.485	2.222	.113	.628	.679
5	Savings	1.909	.152	2.026	.136	.215	.956	3.713	.027	0.868	.422	.554	.735				Org Level
6	Promotion	.053	.949	1.449	.239	.294	.916	1.47	.234	.183	.833	1.305	.266
7	everused	2.597	.079	.303	.739	.445	.816	1.955	.146	0.298	.743	.709	.618
8	Colleagues influence	.585	.559	1.415	.247	.576	.718	.53	.592	1.345	.264	.459	.806
9	Key Skill	1.538	.219	.397	.673	.98	.431	.2	.82	0.07	.933	.32	.9
10	complyRegs	.091	.913	.769	.465	1.928	.094	.09	.913	0.769	.465	1.928	.094
11	Efficient	1.412	.247	.62	.54	1.84	.11	.89	.411	1.164	.315	1.451	.211
12	Deskill	.994	.373	.224	.8	.553	.736	.23	.797	1.426	.244	.254	.937
13	Expensive	1.688	.189	1.162	.316	.308	.907	.59	.559	1.218	.299	1.074	.378
14	Follow others	1.565	.213	.832	.438	.68	.64	.37	.689	1.208	.302	1.62	.16
15	I influence	2.11	.125	1.335	.267	1.022	.408	6.31	.002	3.011	.053	2.144	.065				Org Level
16	Reduce Costs	.428	.653	.026	.974	.947	.453	4.84	.009	1.146	.321	1.279	.277				Org Level
17	Training	.153	.859	.981	.378	.785	.562	.24	.79	.371	.691	.129	.985
18	Confident using	1.149	.32	5.695	.004	.577	.718	1.80	.169	2.054	.133	1.705	.138
19	Enjoy using	1.598	.206	.817	.444	2.352	.045	1.26	.288	1.159	.317	1.526	.187
20	Managers influence	.119	.888	.421	.657	.512	.767	.377	.687	0.077	.926	2.018	.081
21	Fairness	.161	.852	.887	.415	1.411	.225	.88	.417	.275	.76	1.209	.309
22	Accountability	1.528	.221	.072	.931	.894	.487	1.85	.161	.52	.596	.884	.494
23	Transparency	.616	.542	.71	.494	1.279	.277	2	.14	.003	.997	1.208	.309
24	Ethics	2.324	.102	.599	.551	.581	.715	2.03	.135	.026	.974	1.208	.309
25	Reduce productivity	1.748	.178	.613	.543	1.194	.316	1.47	.233	.129	.879	.4	.848
26	Justify	.056	.945	.046	.955	.871	.503	5.6	.005	.334	.716	.719	.61				Org Level
27	Accurate	.13	.878	.754	.472	.182	.969	.61	.543	2.046	.134	.862	.509
28	Info at risk	.356	.701	2.555	.082	.08	.995	1.20	.304	.393	.676	2.81	.019				Age
29	Unfair	1.232	.295	.059	.943	.854	.514	1.20	.303	1.869	.159	.937	.46
30	Not understanding	3.86	.024	.556	.575	.618	.686	3.82	.024	1.73	.182	1.629	.157			No	Org Level
31	Misuse	1.734	.181	.644	.527	.902	.482	.64	.529	.783	.459	1.264	.284
32	Trust	.727	.485	.901	.409	.984	.43	.82	.445	.391	.677	.834	.528
33	Trust AI decision	1.79	.171	.089	.915	1.578	.171	.11	.896	1.406	.249	.611	.691
34	Same Decision	.702	.498	.973	.381	.517	.763	2.88	.06	1.848	.162	.513	.766
35	Ethical decision	.289	.749	.731	.483	1.471	.204	.29	.749	.731	.483	1.471	.204
36	Unbiased decision	.804	.45	.958	.386	.994	.425	.80	.45	.958	.386	.994	.425
37	Appropriate Methods	.002	.998	.315	.731	1.604	.164	.002	.998	.315	.731	1.604	.164
38	Explain decision	.508	.603	.994	.373	2.486	.035	.51	.603	.994	.373	2.49	.035			No	Age
39	Consistent decision	.485	.617	1.533	.22	1.736	.131	.49	.617	1.533	.22	1.454	.21
